# Supplementary material for: Gene Expression and Isoform Identification of PacBio Full-Length cDNA Sequences for Berberine Biosynthesis in Berberis koreana
Source: Plants (Basel). 2021 Jun 28;10(7):1314. doi: 10.3390/plants10071314 (PMC8308982; doi:10.3390/plants10071314)
Supplement: Supplementary file 1 [file plants-10-01314-s001.zip]

Archive with 2 entries (2 files):
- Supple figs.pptx
- Supplementary tables.xlsx
