# Supplementary material for: Gene Expression and Isoform Identification of PacBio Full-Length cDNA Sequences for Berberine Biosynthesis in Berberis koreana
Source: Plants (Basel). 2021 Jun 28;10(7):1314. doi: 10.3390/plants10071314 (PMC8308982; doi:10.3390/plants10071314)
Supplement: Supplementary file 1 [file plants-10-01314-s001.zip › Supplementary tables.xlsx]

## Sheet: Supple table 1
Supplemental table 1. Berberine pathway biosynthetic enzyme genes from B koreana unigenes.
Unique Isoform ID	Collapsing Info		Representative Info			Isoform Info		Reference(Fake Genome) Info
	#Collapsed Isoforms	Collapsed Isoforms	Representative Isoform	Length	Sequence	Gene ID	#Transcript Isoforms	Ref ID	Ref Pos	RefSeq_Plant_BLASTN		RefSeq_Plant_BLASTX
TyrAT, tyrosine aminotransferase (2.6.1.5)
PB.10713.1	2	BKoreana_4kbUnder_HQ_transcript/22115,BKoreana_4kbUnder_HQ_transcript/25808	BKoreana_4kbUnder_HQ_transcript/22115	1684	AAGCCACAGTTAACTATTAACTATTAACCTCTCTTCACTTCCTGTCTCTCTCACTACCTTCTCCTCCTCCCAGTTCTGACCCCAAAAATCACCCCAAAAAAATGGAGAACGGAGGAGGAGCAAAGAAATGGGGTTTCAGGCCGAATGAGAAGGTGAACACTGCTGGTGGAATCACCATCAGAGGTGCACTGAACAAGCTTATGAACTCTATCAATCCTGAAGATAAGAGACTTGTTGTCCCTCTTGGTCATGGGGACCCTTCTGTGTTTCCTTGCTTTCGAACCACTTCTGTAGCTGAGGATGCGATTGTAGAATCTGTTCGGTCTGGGAAGTTCAATACCTACTCTCCCACTGTGGGGATTCTTCCTGCAAGAAGGGCCATAGCAGAGTATCTATCTC…	PB.10713	2	7214_12217|path0	12-4698(+)	NC_039677.1	Ranzania japonica chloroplast, complete genome	XP_010272356.1	PREDICTED: probable aminotransferase TAT2 [Nelumbo nucifera]
PB.10713.2	1	BKoreana_4kbUnder_HQ_transcript/36041	BKoreana_4kbUnder_HQ_transcript/36041	1097	CCCTGAGAAGGGTTGGGAGGTTGATATTGATGCTCTTGAAGGTCTTGCAGATGAGAATACTGTTGCAATGGTTATCATAAATCCTGGAAATCCATGTGGGAATGTATTCACGTATGAACATTTGAAGAAGGTTGCTGAGACTGCCAGAAGGTTTGGAATCCTTTTAATTGCGGATGAAGTATATGGTCACCTCACTTTTGGTGGTAACCCATTTGTGCCAGTGGGTACCTTTGGGTCTATAGTTCCGGTCCTTACTCTTGGGTCTATATCAAAGAGATGGATAGTGCCTGGTTGGCGCATGGGTTGGCTTGTGACTAATGATCCCAATGGTATCTTGAAGGAAACAAAGATTGTTGAATGCATCTCAGGGTTTCTCAATATTTCCTCCGATCCTGCAAC…	PB.10713	2	7214_12217|path0	3124-4695(+)	NC_039677.1	Ranzania japonica chloroplast, complete genome	XP_010272356.1	PREDICTED: probable aminotransferase TAT2 [Nelumbo nucifera]
PB.15850.1	4	BKoreana_4kbUnder_HQ_transcript/22297,BKoreana_4kbUnder_HQ_transcript/23339,BKoreana_4kbUnder_HQ_transcript/26393,BKoreana_4kbUnder_HQ_transcript/34798	BKoreana_4kbUnder_HQ_transcript/22297	1736	GTTCCACATAAATTTATTTCCCCAAGAGCCCACGCAACGTACAAAATGAAATTCCATAAAACAAAAAAATAATTTAAACTCTTGTTTGATTGGATGAAGTCACACAACATAGAAACCTTTCCATCCAAACATCTATATAAAAGCTGCCCTTCAGACCCCCACAAACATAATACTAGATACATTTGTGAGTGAGTTTGTTGAGAAGAAATGGAGATGGAGAAGAAGAAATGGGGGTTCAAAGCAAATGAAAAGATAGCGAAAGCTTCGGGAATTACTATAAGAGGAATTCTTTCCATGCTTATGGATTCAAGAGATTCCAAAGTTGAAAGGCAGACTATTCCTCTTGGTCATGGAGACCCATCTGTCTTTCCTTGCTTTAGAACTTCTTTAATGGCTGAA…	PB.15850	2	7214_31243|path0	1-1783(+)	NC_040039.1	Coffea eugenioides isolate CCC68of chromosome 5, Ceug_1.0, whole genome shotgun sequence	XP_026448452.1	probable aminotransferase TAT2 [Papaver somniferum]
PB.15850.2	4	BKoreana_4kbOver_HQ_transcript/31600,BKoreana_4kbUnder_HQ_transcript/28011,BKoreana_4kbUnder_HQ_transcript/35438,BKoreana_4kbUnder_HQ_transcript/37381	BKoreana_4kbOver_HQ_transcript/31600	1559	AAGTCACACAACATAGAAACCTTTCCATCCAAACATCTATATAAAAGCTGCCCTTCAGACCCCCACAAACATAATACTAGATACATTTGTGAGTGAGTTTGTTGAGAAGAAATGGAGATGGAGAAGAAGAAATGGGGGTTCAAAGCAAATGAAAAGATAGCGAAAGCTTCGGGAATTACTATAAGAGGAATTCTTTCCATGCTTATGGATTCAAGAGATTCCAAAGTTGAAAGGCAGACTATTCCTCTTGGTCATGGAGACCCATCTGTCTTTCCTTGCTTTAGAACTTCTTTAATGGCTGAAGATGCCGTCGTTGGTGCTCTTCGTTCGGCTAAGTTCAACTCTTACTCTCCCTCTGTTGGTGTTCTTCCTGCTAGAAGGGCAATAGCAGAGTACCTT…	PB.15850	2	7214_31243|path0	97-1658(+)	NC_040039.1	Coffea eugenioides isolate CCC68of chromosome 5, Ceug_1.0, whole genome shotgun sequence	XP_026448452.1	probable aminotransferase TAT2 [Papaver somniferum]
PB.15851.1	4	BKoreana_4kbOver_HQ_transcript/31481,BKoreana_4kbUnder_HQ_transcript/27698,BKoreana_4kbUnder_HQ_transcript/23682,BKoreana_4kbUnder_HQ_transcript/26814	BKoreana_4kbOver_HQ_transcript/31481	1607	GAAACACTGCATAATATTTTTTTCTAATCTGAGTTTTACTGAGAAGAAATGGAGATGGAGAAGAAGAAATGGGGGTTCAAAGCAAATGAAAAGATTGTGAAAGCTTCGGGAATTACTATACGAGGAATTCTTTCCATGCTTATGGATTCAAGAGATTCAAAAGATGAAAGACAAACTATTCCACTAGGTCATGGAGACCCATCTGCCTTTCCTTGCTTTAGAACTTCTTTAATGGCTGAAGATGCTGTCGTTGGCGTTCTTCGTTCTGCTAAGTTCAACTCGTACTCTCCATCTGTTGGTGTTCTTCCTGCTAGAAGGGCAATAGCAGAGTATCTTTCTCATGATCTTCCATACCAGCTATCTGCGGATGATGTGTTCCTGACAGTTGGTTGCATACAA…	PB.15851	2	7214_31247|path0	1-1607(+)	NC_040039.1	Coffea eugenioides isolate CCC68of chromosome 5, Ceug_1.0, whole genome shotgun sequence	XP_026448452.1	probable aminotransferase TAT2 [Papaver somniferum]
PB.15851.2	3	BKoreana_4kbOver_HQ_transcript/31917,BKoreana_4kbUnder_HQ_transcript/26306,BKoreana_4kbUnder_HQ_transcript/43155	BKoreana_4kbOver_HQ_transcript/31917	1477	ACTGCATAATATTTTTTTCTAATCTGAGTTTTACTGAGAAGAAATGGAGATGGAGAAGAAGAAATGGGGGTTCAAAGCAAATGAAAAGATTGTGAAAGCTTCGGGAATTACTATACGAGGAATTCTTTCCATGCTTATGGATTCAAGAGATTCAAAAGATGAAAGACAAACTATTCCACTAGGTCATGGAGACCCATCTGCCTTTCCTTGCTTTAGAACTTCTTTAATGGCTGAAGATGCTGTCGTTGGCGTTCTTCGTTCTGCTAAGTTCAACTCGTACTCTCCATCTGTTGGTGTTCTTCCTGCTAGAAGGGCAATAGCAGAGTATCTTTCTCATGATCTTCCATACCAGCTATCTGCGGATGATGTGTTCCTGACAGTTGGTTGCATACAAGCTAT…	PB.15851	2	7214_31247|path0	6-1502(+)	NC_040039.1	Coffea eugenioides isolate CCC68of chromosome 5, Ceug_1.0, whole genome shotgun sequence	XP_026448452.1	probable aminotransferase TAT2 [Papaver somniferum]
PB.10714.1	1	BKoreana_4kbOver_HQ_transcript/14759	BKoreana_4kbOver_HQ_transcript/14759	4427	AACTCCAGTCCAAGCCACAGTTAACTATTAACTATTAACCTCTCTTCACTTCCTGTCTCTCTCACTACCTTCTCCTCCTCCCAGTTCTGACCCCAAAAATCACCCCAAAAAAATGGAGAACGGAGGAGGAGCAAAGAAATGGGGTTTCAGGCCGAATGAGAAGGTGAACACTGCTGGTGGAATCACCATCAGAGGTGCACTGAACAAGCTTATGAACTCTATCAATCCTGAAGATAAGAGACTTGTTGTCCCTCTTGGTCATGGGGACCCTTCTGTGTTTCCTTGCTTTCGAACCACTTCTGTAGCTGAGGATGCGATTGTAGAATCTGTTCGGTCTGGGAAGTTCAATACCTACTCTCCCACTGTGGGGATTCTTCCTGCAAGAAGGTATCATCTTGT…	PB.10714	1	7214_12217|path1	1-4427(+)	NC_039677.1	Ranzania japonica chloroplast, complete genome	XP_010272356.1	PREDICTED: probable aminotransferase TAT2 [Nelumbo nucifera]
PB.21585.1	1	BKoreana_4kbUnder_HQ_transcript/22927	BKoreana_4kbUnder_HQ_transcript/22927	1676	AAAACCTCTCTTCACTTAACCTTCTCCTCCAAACCCTGACTCTGAAAAAGAAAATCAGAGGAGATGGAGAACGGAGGAGTGAGGAAGTGGTGCTTCAGACCAAACGAGAAGGTCAACACTGCTGGGGGGATCACCATTAGAGGTGTTCTTAACCAGCTCATGAGCTCTATCAATCCAGAAGATGAGAGGCAGGTCGTTCCTCTTGGCCAGGGAGACCCTGCTATGTTTCCTTGCTTTCGAACCTCTACAGTAGCTGAAGATGCTATTGATGAATATGTAAGGTCCGGGAAATTCAATTCCTATGCTCCCACTGTTGGGCTTCTTCCCGCGCGAAGGGCCATAGCAGAGTATCTATCTCATGATCTTCCATATAAGGTATCGCCAGATGATGTTTTTCTT…	PB.21585	1	BKoreana_4kbUnder_HQ_transcript/22927	1-1676(+)	NW_010729080.1	Nelumbo nucifera unplaced genomic scaffold, Chinese Lotus 1.1 scaffold00007, whole genome shotgun sequence	XP_010250299.1	PREDICTED: probable aminotransferase TAT2 isoform X1 [Nelumbo nucifera]
TYDC, tyrosine decarboxylase (4.1.1.25)
PB.16186.1	2	BKoreana_4kbUnder_HQ_transcript/18271,BKoreana_4kbUnder_HQ_transcript/18880	BKoreana_4kbUnder_HQ_transcript/18880	1866	ATTGACGACTGAACGAATCAGAGTGAGAGAGAGAAGGAAAATCTTTCCTCTTCATTCCATTTCTCGCTAAACATGGAGAAAGGCAAGGGTTTGAAACCAATGGATGCTGAAGAGCTGAGAGAGAATGCTCATAAGATGGTTGATTTCATTGCCGATTACTACAAATCCATCGAAAACTTCCCTGTTCTCAGTCAAGTCCAGCCTGGCTATTTGCAGGAACTTTTACCAGATTCAGCGCCAGACCATCCTGAAATGTTTCACAATGTTCTTAATGATATTCAGGAAAAAATATTACCTGGGGTAACTCATTGGCAGAGCCCAGATTATTTTGCATATTTTCCTTCTAATTCGAGCACTGCTGGATTCCTTGGAGAAATGCTCAGTGCTGGTCTTAATATT…	PB.16186	3	7214_3629|path0	1-4543(+)	NW_019821089.1	Quercus suber isolate HL8 unplaced genomic scaffold, CorkOak1.0 scaffold_15586, whole genome shotgun sequence	XP_006479426.1	tyrosine decarboxylase 1 isoform X1 [Citrus sinensis]
PB.16186.2	1	BKoreana_4kbUnder_HQ_transcript/22590	BKoreana_4kbUnder_HQ_transcript/22590	1729	GAATCAGAGTGAGAGAGAGAAGGAAAATCTTTCCTCTTCATTCCATTTCTCGCTAAACATGGAGAAAGGCAAGGGTTTGAAACCAATGGATGCTGAAGAGCTGAGAGAGAATGCTCATAAGATGGTTGATTTCATTGCCGATTACTACAAATCCATCGAAAACTTCCCTGTTCTCAGTCAAGTCCAGCCTGGCTATTTGCAGGAACTTTTACCAGATTCAGCGCCAGACCATCCTGAAATGTTTCACAATGTTCTTAATGATATTCAGGAAAAAATATTACCTGGGGTAACTCATTGGCAGAGCCCAGATTATTTTGCATATTTTCCTTCTAATTCGAGCACTGCTGGATTCCTTGGAGAAATGCTCAGTGCTGGTCTTAATATTGTGGGTTTCAGTTG…	PB.16186	3	7214_3629|path0	15-4420(+)	NW_019821089.1	Quercus suber isolate HL8 unplaced genomic scaffold, CorkOak1.0 scaffold_15586, whole genome shotgun sequence	XP_006479426.1	tyrosine decarboxylase 1 isoform X1 [Citrus sinensis]
PB.16186.3	1	BKoreana_4kbOver_HQ_transcript/10716	BKoreana_4kbOver_HQ_transcript/10716	4548	GAGAGAGAGAAGGAAAATCTTTCCTCTTCATTCCATTTCTCGCTAAACATGGAGAAAGGCAAGGGTTTGAAACCAATGGATGCTGAAGAGCTGAGAGAGAATGCTCATAAGATGGTTGATTTCATTGCCGATTACTACAAATCCATCGAAAACTTCCCTGTTCTCAGTCAAGTCCAGCCTGGCTATTTGCAGGAACTTTTACCAGATTCAGCGCCAGACCATCCTGAAATGTTTCACAATGTTCTTAATGATATTCAGGAAAAAATATTACCTGGGGTAACTCATTGGCAGAGCCCAGATTATTTTGCATATTTTCCTTCTAATTCGAGCACTGCTGGATTCCTTGGAGAAATGCTCAGTGCTGGTCTTAATATTGTGGGTTTCAGTTGGATAACTTCT…	PB.16186	3	7214_3629|path0	25-4572(+)	NW_019821089.1	Quercus suber isolate HL8 unplaced genomic scaffold, CorkOak1.0 scaffold_15586, whole genome shotgun sequence	XP_006479426.1	tyrosine decarboxylase 1 isoform X1 [Citrus sinensis]
PB.5364.1	8	BKoreana_4kbUnder_HQ_transcript/18923,BKoreana_4kbOver_HQ_transcript/30707,BKoreana_4kbOver_HQ_transcript/30754,BKoreana_4kbOver_HQ_transcript/31118,BKoreana_4kbUnder_HQ_transcript/19233,BKoreana_4kbUnder_HQ_transcript/19245,BKoreana_4kbUnder_HQ_transcript/19465,BKoreana_4kbOver_HQ_transcript/30454	BKoreana_4kbUnder_HQ_transcript/19233	1850	ATCAACACAACACTCTTTGTTGTTCTAAACACCACAACCAAACCAAAACATTCTTTCTTCTCAGTGCATTTCATCAGAATGGGTAGTCTCAATGTGGAGGAACTCGAAAGCATCTCACCATGTGTTCAAAACCCTTTAGACCCAGAGGAGTTCAGAAGGCAAGGTCACATGATGATTGAGTTCTTAGCTGATTATTATCAAGGTGTTGAGAAATACCCTGTTCGAAGCCAAGTTGAACCAGGCTATCTTCGTAAACTTCTTCCAGACTCCGCTCCAAACAATCCTGAATCCATAGAAACCATTCTTGAAGATGTCCAAACACAGATAATTCCTGGTATTACTCATTGGCAAAGTCCTAACTACTTTGCTTACTTCCCTGCCAATGGGAGTGTCGCAGGG…	PB.5364	2	4525_0|path0	1-1870(+)	NW_010729291.1	Nelumbo nucifera unplaced genomic scaffold, Chinese Lotus 1.1 scaffold00218, whole genome shotgun sequence	XP_010245171.1	PREDICTED: tyrosine/DOPA decarboxylase 2-like [Nelumbo nucifera]
PB.5364.3	4	BKoreana_4kbUnder_HQ_transcript/19436,BKoreana_4kbUnder_HQ_transcript/20340,BKoreana_4kbUnder_HQ_transcript/31440,BKoreana_4kbUnder_HQ_transcript/35453	BKoreana_4kbUnder_HQ_transcript/19436	1743	ATCAACACAACACTCTTTGTTGTTCTAAACACCACAACCAAACCAAAACATTCTTTCTTCTCAGTGCATTTCATCAGAATGGGTAGTCTCAATGTGGAGGAACTCGAAAGCATCTCACCATGTGTTCAAAACCCTTTAGACCCAGAGGAGTTCAGAAGGCAAGGTCACATGATGATTGAGTTCTTAGCTGATTATTATCAAGGTGTTGAGAAATACCCTGTTCGAAGCCAAGTTGAACCAGGCTATCTTCGTAAACTTCTTCCAGACTCCGCTCCAAACAATCCTGAATCCATAGAAACCATTCTTGAAGATGTCCAAACACAGATAATTCCTGGTATTACTCATTGGCAAAGTCCTAACTACTTTGCTTACTTCCCTGCCAATGGGAGTGTCGCAGGG…	PB.5364	2	4525_0|path0	23-1768(+)	NW_010729291.1	Nelumbo nucifera unplaced genomic scaffold, Chinese Lotus 1.1 scaffold00218, whole genome shotgun sequence	XP_010245171.1	PREDICTED: tyrosine/DOPA decarboxylase 2-like [Nelumbo nucifera]
PB.5365.1	15	BKoreana_4kbUnder_HQ_transcript/19884,BKoreana_4kbOver_HQ_transcript/30319,BKoreana_4kbOver_HQ_transcript/30649,BKoreana_4kbUnder_HQ_transcript/19224,BKoreana_4kbUnder_HQ_transcript/18228,BKoreana_4kbUnder_HQ_transcript/18556,BKoreana_4kbOver_HQ_transcript/30200,BKoreana_4kbOver_HQ_transcript/30634,BKoreana_4kbUnder_HQ_transcript/15696,BKoreana_4kbUnder_HQ_transcript/18922,BKoreana_4kbUnder_HQ_tr…	BKoreana_4kbUnder_HQ_transcript/18556	1878	AAGCAAGCACTCTTTGTTGTTCTCTAAACTTTAAACACCACAACCAAAACGTTCTTTCTTCTTAGTGCATTCCATCAGAATGGATAGTCTCAGTGTGGAGGAACTCAAAAGCATCTCACCATGTGTTCAGAACCCTTTAGACCCAGAGGAGTTCAGAAGGCAAGGTCACATGATGATTGACTTCTTAGCTGATTATTATCAAGGTGTTGAGAAATACCCTGTTCGAAGCCAAGTTGAACCAGGCTATCTTCGTAAACTTCTTCCAGACTCCGCTCCAAACAATCCTGAATCCATAGAAACCATTCTTGAAGATGTCCAAACACAGATAATTCCTGGTATTAGTCATTGGCAAAGTCCTAACTACTTTGCTTACTTCCCTGCCAATGGGAGTGTCGCAGG…	PB.5365	3	4525_0|path1	1-1884(+)	NW_010729291.1	Nelumbo nucifera unplaced genomic scaffold, Chinese Lotus 1.1 scaffold00218, whole genome shotgun sequence	XP_010245171.1	PREDICTED: tyrosine/DOPA decarboxylase 2-like [Nelumbo nucifera]
PB.5365.2	16	BKoreana_4kbUnder_HQ_transcript/21007,BKoreana_4kbOver_HQ_transcript/30985,BKoreana_4kbUnder_HQ_transcript/21136,BKoreana_4kbUnder_HQ_transcript/23905,BKoreana_4kbUnder_HQ_transcript/25581,BKoreana_4kbOver_HQ_transcript/31688,BKoreana_4kbUnder_HQ_transcript/24552,BKoreana_4kbUnder_HQ_transcript/25995,BKoreana_4kbUnder_HQ_transcript/28133,BKoreana_4kbUnder_HQ_transcript/29231,BKoreana_4kbUnder_HQ_…	BKoreana_4kbUnder_HQ_transcript/21136	1747	ATCAACACAACACTCTTTGTTGTTCTCTAAACTTTAAACACCACAACCAAAACGTTCTTTCTTCTTAGTGCATTCCATCAGAATGGATAGTCTCAGTGTGGAGGAACTCAAAAGCATCTCACCATGTGTTCAGAACCCTTTAGACCCAGAGGAGTTCAGAAGGCAAGGTCACATGATGATTGACTTCTTAGCTGATTATTATCAAGGTGTTGAGAAATACCCTGTTCGAAGCCAAGTTGAACCAGGCTATCTTCGTAAACTTCTTCCAGACTCCGCTCCAAACAATCCTGAATCCATAGAAACCATTCTTGAAGATGTCCAAACACAGATAATTCCTGGTATTACTCATTGGCAAAGTCCTAACTACTTTGCTTACTTCCCTGCCAATGGGAGTGTCGC…	PB.5365	3	4525_0|path1	7-1769(+)	NW_010729291.1	Nelumbo nucifera unplaced genomic scaffold, Chinese Lotus 1.1 scaffold00218, whole genome shotgun sequence	XP_010245171.1	PREDICTED: tyrosine/DOPA decarboxylase 2-like [Nelumbo nucifera]
PB.5365.3	7	BKoreana_4kbUnder_HQ_transcript/40480,BKoreana_4kbUnder_HQ_transcript/41777,BKoreana_4kbUnder_HQ_transcript/41992,BKoreana_4kbUnder_HQ_transcript/42709,BKoreana_4kbUnder_HQ_transcript/42869,BKoreana_4kbUnder_HQ_transcript/43647,BKoreana_4kbUnder_HQ_transcript/43687	BKoreana_4kbUnder_HQ_transcript/40480	722	TAAGTGGTTCTTCACTAATTTGGATTGCTGTTGTCTCTGGGTTAAGAATCCAAGTGCACTTGTCACTGCTCTTTCAACTAATGCAGAGTACTTGAGGAACAAGGCAACCGAGTCCAAGCAAGTTGTTGATTACAAAGACTGGCAAATAGCACTCAGCCGTCGGTTTAGATCCTTGAAACTATGGATGGTTCTTCGTACCTATGGTGTTGCTAACTTGAGGAGCTTTTTGAGGGGGCATGTGAAGATGGCCAAGAACTTTGAAGGACTAGTTCTCAAGGATGAGAGGTTTGAGATTGTTGTTCCTACCAACTTTGCAATGGTCTGTTTTCGACTTCTACCTCCAAACAACAAGAAGGCTGTGAATGGGGGGACAAATCATGAGCTAGAAGAGACCAATGA…	PB.5365	3	4525_0|path1	1033-1794(+)	NW_010729291.1	Nelumbo nucifera unplaced genomic scaffold, Chinese Lotus 1.1 scaffold00218, whole genome shotgun sequence	XP_010245171.1	PREDICTED: tyrosine/DOPA decarboxylase 2-like [Nelumbo nucifera]
PB.5366.1	1	BKoreana_4kbOver_HQ_transcript/33389	BKoreana_4kbOver_HQ_transcript/33389	784	TATTGATGCAGCTTATGCTGGAAGTGCTTGTATTTGCCCAGAATTCAGACACTTCATTGATGGAGTAGAGAATGCAGACTCTTTCAGCTTTAATGCACATAAGTGGTTCTTCACTAATTTCGATTGCTGTTGTCTCTGGGTTAAGAATCCAAGTGCACTTGTCACTGCTCTTTCAACCAGTCCAGAGTACTTGAGGAACAAGGCAACCGAGTCCAAGCAAGTTGTTGATTACAAAGACTGGCAAATAGCACTAATGCCGTCGGTTTAGATCCTTGAAACTATGGATGGTTCTTCGTACTTATGGTGTTGCTAACCTGAGGAGCTTTTTGAGGGATGCATGTGAAGATGGCCAAGAACTTTGAAGGACTTGTTCTCAAGGATGAGAGGTTTGAGATTGTT…	PB.5366	1	4525_0|path10	23-803(+)	NW_010729291.1	Nelumbo nucifera unplaced genomic scaffold, Chinese Lotus 1.1 scaffold00218, whole genome shotgun sequence	XP_026391183.1	tyrosine/DOPA decarboxylase 1-like [Papaver somniferum]
PB.5367.1	5	BKoreana_4kbUnder_HQ_transcript/17902,BKoreana_4kbUnder_HQ_transcript/19023,BKoreana_4kbOver_HQ_transcript/32336,BKoreana_4kbUnder_HQ_transcript/33535,BKoreana_4kbUnder_HQ_transcript/34456	BKoreana_4kbUnder_HQ_transcript/17902	1813	ATCAAGCAAGCACTCTTTGTTGTTCTCTAAACTTTAAACACCACAACCAAAAACGTTCTTTCTTCTTAGTGCATTCCATCAGAATGGATAGTCTCAGTGTGGAGGAACTCAAAAGCATCTCACCATGTGTTCAGAACCCTTTAGACCCAGAGGAGTTTCAGAAGGCAAGGTCACATGATGATTGACTTCTTAGCTGATTATTATCAAGGTGTTGAGAAATACCCTGTTCGAAGCCAAGTTGAACCAGGCTATCTTCGTAAACTTCTTCCAGACTCCGCTCCAAACAATCCTGAATCCATAGAAAACCATTCTTGAAGATGTCCAAAACACAGATAATTCCTGGTATTAGTCATTGGCAAAGTCCTAACTACTTTGCTTACTTCCCTGCCAATGGGAGTG…	PB.5367	1	4525_0|path11	1-1813(+)	NW_020618825.1	Papaver somniferum cultivar HN1 unplaced genomic scaffold, ASM357369v1 unplaced-scaffold_10, whole genome shotgun sequence	XP_010245171.1	PREDICTED: tyrosine/DOPA decarboxylase 2-like [Nelumbo nucifera]
PB.5368.1	1	BKoreana_4kbOver_HQ_transcript/32132	BKoreana_4kbOver_HQ_transcript/32132	1458	CAATCCTGAATCCATAGAAACCATTCTTGAAGATGTCCAAACACAGATAATTCCTGGTATTACTCATTGGCAAAGTCCTAACTACTTTGCTTACTTCCCTGCCAATGGGAGTGTCGCAGGGCTCATGGGTGAAATGCTAAGTACCGGGTTTAATGTAATTGGTTTCAACTGGATGTCTTCTCCAGCTGCAACTGAGCTAGAGAGCATTGTCATGGATTGGCTTGGAGAAATGCTTAAGCTTCCCAAGTCTTTTCTCTTTTCTGGCAATGGAGGTGGCGTTTTACAAGGGACTACTTGTGAAGCTATCTTGTGCACAATAACCGCAGCAAGAGACCGGATGTTGAATAAAATTGGTCGAGAAAATATTGGTAAGTTGGTTGTGTATGGGATCTGATCCAA…	PB.5368	1	4525_0|path12	1-1458(+)	NW_010729291.1	Nelumbo nucifera unplaced genomic scaffold, Chinese Lotus 1.1 scaffold00218, whole genome shotgun sequence	XP_024199891.1	tyrosine decarboxylase 1-like [Rosa chinensis]
PB.5369.1	4	BKoreana_4kbOver_HQ_transcript/32676,BKoreana_4kbUnder_HQ_transcript/36214,BKoreana_4kbUnder_HQ_transcript/39640,BKoreana_4kbUnder_HQ_transcript/41191	BKoreana_4kbOver_HQ_transcript/32676	1247	CAATGGAGGTGGTGTTTTACAAGGGACTACTAGTGAAGCTATCTTGTGCACAATAACCGCAGCAAGAGACCGGATGTTGAATAAAATTGGGCGAGAAAATATTGGTAAGCTGGTTGTGTATGGGTCTGATCAAACCCATTGTTCAACACAAAAGGCTGCTCAGATTGCAGGTATTCATCCAAAGAACTGCCGTGCTGTTGTGACCAAGCAAAGTCTGATGCATTCAGGCTTATCAGCACAAGCTCTAAGGTCAGCTGTAGCTTGCTGATATAAAAGCTGGGCTAATCCCATTGTTTCCTATGTGCGCCACAAGTTGGGACAACAGTCATCAACAGCTGTCGGATCCCAATTGGGCCACTGTGTGAGGTTGCTGAAAGAGCACTCGATGTGGGTTCATAT…	PB.5369	1	4525_0|path13	1-1247(+)	NW_020618825.1	Papaver somniferum cultivar HN1 unplaced genomic scaffold, ASM357369v1 unplaced-scaffold_10, whole genome shotgun sequence	XP_010245171.1	PREDICTED: tyrosine/DOPA decarboxylase 2-like [Nelumbo nucifera]
PB.5370.1	7	BKoreana_4kbOver_HQ_transcript/30344,BKoreana_4kbUnder_HQ_transcript/17736,BKoreana_4kbUnder_HQ_transcript/17776,BKoreana_4kbOver_HQ_transcript/31214,BKoreana_4kbUnder_HQ_transcript/22294,BKoreana_4kbUnder_HQ_transcript/29259,BKoreana_4kbUnder_HQ_transcript/35860	BKoreana_4kbUnder_HQ_transcript/17776	1874	ATCAACACAACACTCTTTGTTGTTCTCTAAACTTTAAACACCACAACCAAAACGTTCTTTCTTCTTAGTGCATTCCATCAGAATGGATAGTCTCAGTGTGGAGGAACTCAAAAGCATCTCACCATGTGTTCAGAACCCTTTAGACCCAGAGGAGTTCAGAAGGCAAGGTCACATGATGATTGACTTCTTAGCTGATTATTATCAAGGTGTTGAGAAATACCCTGTTCGAAGCCAAGTTGAACCAGGCTATCTTCGTAAACTTCTTCCAGACTCCGCTCCAAACAATCCTGAATCCATAGAAACCATTCTTGAAGATGTCCAAACACAGATAATTCCTGGTATTACTCATTGGCAAAGTCCTAACTACTTTGCTTACTTCCCTGCCAATGGGAGTGTCGC…	PB.5370	2	4525_0|path3	14-1859(+)	NC_044908.1	Quercus lobata isolate SW786 chromosome 5, ValleyOak3.0 Primary Assembly, whole genome shotgun sequence	XP_010245171.1	PREDICTED: tyrosine/DOPA decarboxylase 2-like [Nelumbo nucifera]
PB.5370.2	1	BKoreana_4kbUnder_HQ_transcript/37350	BKoreana_4kbUnder_HQ_transcript/37350	1034	ATCAAACCCATTGTTCAACACAAAAGGCTAGCTCATATTGCATGGTATTCACCCAAAGAACTGCCGATGCTGTTGTGACCAGCAAATCTGATGCATTCAGGCTATCAGCACAAGCTCTAAGGTCAGCTGTGGTTGCTGATATAAAAGCTGGGCTAATCCCATTGTTCCTGTGCGCCACAGTTGGGACAACATCCTCAACAGCTGTGGACCCAATTGGGCCACTGTGTGAGGTTGCTAAAGAGCACTCGATGTGGGTTCATATTGATGCAGCTTATGCTGGAAGTGCTTGTATTTGCCCAGAATTCAGACACTTCATTGATGGAGTAGAGAATGCAGACTCTTTCAGCTTTAATGCACATAAGTGGTTCTTCACTAATTTTGATTGCTGTTGTCTCTGGG…	PB.5370	2	4525_0|path3	682-1712(+)	NC_044908.1	Quercus lobata isolate SW786 chromosome 5, ValleyOak3.0 Primary Assembly, whole genome shotgun sequence	XP_010245171.1	PREDICTED: tyrosine/DOPA decarboxylase 2-like [Nelumbo nucifera]
PB.5371.1	2	BKoreana_4kbUnder_HQ_transcript/19317,BKoreana_4kbUnder_HQ_transcript/18845	BKoreana_4kbUnder_HQ_transcript/18845	1863	ATCCAGCATTTCCAACTTATAACTCTCTTCTTTCTTCATTCTTTCATTCTTTTTATTACATTCATTTTTTTCACGATGGGTAGTCTCCATGCTGAAGAGCTCGATAACATTTCCCCATCTGTTCAGAACCCATTAGACCCAGAGGAGTTTAGGAGGCAAGGTCACATGATGATCGACTTCTTAGCTGATTATTATCGAGACGTTGAGAAATACCCAGTTCGGAGTCAAGTTGAACCTGGTTACCTTCGTAAACTTATCCCTGAATCTGCTCCATACAACCCTGAATCCATTGAAACTATTCTTCAGGATGTTCAAACACAAATAGTTCCTGGGATTACTCACTGGCAAAGTCCTAACTACTTTGCTTACTTCCCTTCTAGTGGGAGTGTTGCTGGGTTC…	PB.5371	1	4525_23|path0	1-1868(+)	NC_039363.1	Papaver somniferum cultivar HN1 chromosome 6, ASM357369v1, whole genome shotgun sequence	XP_010245171.1	PREDICTED: tyrosine/DOPA decarboxylase 2-like [Nelumbo nucifera]
PB.5372.1	2	BKoreana_4kbOver_HQ_transcript/30499,BKoreana_4kbUnder_HQ_transcript/17649	BKoreana_4kbOver_HQ_transcript/30499	1853	ACAGCAAGCCCACTCTTTTAAGTCTCCAACTTCAGAGAATACCAAACCATTCTTTCCCTAACATACCTTACAGTGCCATTATTTGTATCTCGAAAACAAAACACAATACTCAATGGGTAGTCTCCATGCTGAAGATCTTGAAAACGTCTCAGCATGTTCACAAAACCCATTAGACCCAGAGGAATTCAGGAGGCAAGGCCACATGATGATCGACTTCTTAGCTGATTATTATCGAGATGTTGAGAAATACCCTGTTCGGAGTCAAGTTGAACCTGGTTACCTTCGCAAACTTCTCCCTGAATCTGCTCCATACAACCCTGAATCCATTGAGACCATTCTTCAAGATGTTCAAACACAAATTGTTCCTGGGATCACTCATTGGCAAAGTCCTAACTACTT…	PB.5372	1	4525_25|path0	1-1853(+)	NW_010729291.1	Nelumbo nucifera unplaced genomic scaffold, Chinese Lotus 1.1 scaffold00218, whole genome shotgun sequence	XP_010245171.1	PREDICTED: tyrosine/DOPA decarboxylase 2-like [Nelumbo nucifera]
PB.5373.1	1	BKoreana_4kbUnder_HQ_transcript/18647	BKoreana_4kbUnder_HQ_transcript/18647	1874	AGAGCAGAGCAGAGCAGCCGACTCTATAACACTCTCTGTTCCTCTTTATATTGAGTCTACAGTTTAAGAGAATACCAAACCATTCTTTCTTATAATCATCTCTTTTTTATTGCATTTTTTGTTTCTCCTAAACACAAATCACAATGGGTAGTCTCCATGCTGAAGATCTTGAAAACATCTCAGCATGTTCACAAAATCCATTAGACCCAGAGGAATTCAGGAGGCAAGGTCACATGATGATCGACTTCTTAGCCGATTATTATCGGGACGTTGAGAAATACCCTGTTCGTAGCCAAGTTGAACCTGGTTACCTTCGTAAACTTCTCCCTGAATCCGCTCCATACAATCCTGAGTCCATTGAAACAATTCTTCAAGATGTTCAAACACAAATTGTTCCTG…	PB.5373	1	4525_25|path1	1-1874(+)	NW_019816374.1	Quercus suber isolate HL8 unplaced genomic scaffold, CorkOak1.0 scaffold_10871, whole genome shotgun sequence	XP_010245171.1	PREDICTED: tyrosine/DOPA decarboxylase 2-like [Nelumbo nucifera]
3OHase, tyrosine/tyramine 3-hydroxylase/tyrosine 3-monooxygenase(1.14.16.2)
PB.11826.1	4	BKoreana_4kbOver_HQ_transcript/32989,BKoreana_4kbUnder_HQ_transcript/36023,BKoreana_4kbUnder_HQ_transcript/38180,BKoreana_4kbUnder_HQ_transcript/37836	BKoreana_4kbOver_HQ_transcript/32989	1095	CCTCAAAATAGGATAGGAGATCTCCCCTCCTTCCCCTTTTCCCCAAACCCTCAAAACACACTCCCCTTCTCTCTCTCTCTCATCTCCTCCGGTCGCTCTCACAGACGGATCTGACAACCACAATGTCCTCCTCCCGCGAAGAGAACGTGTACATGGCGAAGCTAGCGGAGCAAGCTGAGCGGTACGAAGAGATGGTGGAGTTCATGGAGAAGGTCACAGCCAACGTCGAGGCCGAGGAGCTCACTGTCGAAGAGCGCAACCTCCTTTCCGTCGCATACAAGAACGTCATCGGTGCTCGTAGAGCTTCTTGGAGGATCATTTCTTCCATCGAGCAGAAGGAGGAGAGTCGAGGCAACGAGGATCACGTTGCCACTATTCGCGATTACAGATCCAAGATCG…	PB.11826	1	7214_15408|path0	1-1124(+)	NC_012024.3	Vitis vinifera cultivar PN40024 chromosome 18, 12X, whole genome shotgun sequence	XP_006472571.1	14-3-3-like protein isoform X2 [Citrus sinensis]
PB.11827.1	7	BKoreana_4kbUnder_HQ_transcript/32025,BKoreana_4kbUnder_HQ_transcript/33404,BKoreana_4kbOver_HQ_transcript/32600,BKoreana_4kbUnder_HQ_transcript/32731,BKoreana_4kbUnder_HQ_transcript/34624,BKoreana_4kbUnder_HQ_transcript/35706,BKoreana_4kbUnder_HQ_transcript/35024	BKoreana_4kbUnder_HQ_transcript/32731	1241	CCTCTCTCTTGTTCGCGTCTGTCTTTCTTTCTTTCAGATCTGATTTCAATAAGAAGTCGAAAACTGAAGAAGACATCGATCGATCGATCAATCAAGCAAGAGCAATGGCAACATCAACATCAGCACGCGAAGAGAACGTTTACATGGCGAAACTGGCGGAGCAGGCAGAGCGATACGAGGAGATGGTAGAGTTCATGGAGAAAGTGACGGCGACAGTGGACGCAGAGGAACTGACTGTGGAAGAGCGAAACCTCCTCTCTGTAGCCTACAAGAACGTCATAGGTGCGCGACGCGCTTCATGGCGTATTATCTCTTCGATCGAGCAGAAGGAGGAGAGCCGCGGGAACGAGGACCATGTTGCGACCATCCGTGACTACAGATCTAAGATTGAGAACGAGC…	PB.11827	1	7214_15412|path0	1-1268(+)	NC_041796.1	Malus domestica cultivar Golden Delicious isolate X9273 #13 chromosome 8, ASM211411v1, whole genome shotgun sequence	XP_034675176.1	14-3-3-like protein [Vitis riparia]
PB.13571.1	1	BKoreana_4kbOver_HQ_transcript/15992	BKoreana_4kbOver_HQ_transcript/15992	4169	ATCCTTTTCAGACCAAAAATTACACAAACAATTCAATTCAAAAACCCATTTCAAGTTTTCAACTCTCTCTCTCTCTCTATCTATCTACAACTCTGCAAGAACTCAGTCTCTTCTTCTCTTCGTCATCAATGGAGACCGAAACCCTAAACAGAGAGAAGTACGTCTACTTGGCGAAGCTCGCAGAGCAAGCGGAGAGGTACGAAGAGATGGTTTCCTTCATGGAGAAGCTCGTGGTAGGCTCCTCCTCCGTGAACGAGCTCACAGTTGAAGAACGCAACCTCCTCTCTGTAGCCTACAAGAACGTAATCGGATCTCTCCGCGCCGCCTGGCGAATCGTGTCATCGATCGAGCAGAAAGAGGAGTCTCGCAAGAATGAAGAGCACGTAACGATCGTCAAAG…	PB.13571	4	7214_2162|path0	1-4172(+)	NW_021025824.1	Camellia sinensis cultivar Shuchazao unplaced genomic scaffold, AHAU_CSS_1 Scaffold1759, whole genome shotgun sequence	XP_010272939.1	PREDICTED: 14-3-3-like protein GF14 kappa [Nelumbo nucifera]
PB.13571.2	2	BKoreana_4kbUnder_HQ_transcript/35915,BKoreana_4kbUnder_HQ_transcript/35174	BKoreana_4kbUnder_HQ_transcript/35174	1157	AGACCAAAAATTACACAAACAATTCAATTCAAAAACCCATTTCAAGTTTTCAACTCTCTCTCTCTCTCTATCTATCTACAACTCTGCAAGAACTCAGTCTCTTCTTCTCTTCGTCATCAATGGAGACCGAAACCCTAAACAGAGAGAAGTACGTCTACTTGGCGAAGCTCGCAGAGCAAGCGGAGAGGTACGAAGAGATGGTTTCCTTCATGGAGAAGCTCGTGGTAGGCTCCTCCTCCGTGAACGAGCTCACAGTTGAAGAACGCAACCTCCTCTCTGTAGCCTACAAGAACGTAATCGGATCTCTCCGCGCCGCCTGGCGAATCGTGTCATCGATCGAGCAGAAAGAGGAGTCTCGCAAGAATGAAGAGCACGTAACGATCGTCAAAGACTACAGAT…	PB.13571	4	7214_2162|path0	1-4036(+)	NW_021025824.1	Camellia sinensis cultivar Shuchazao unplaced genomic scaffold, AHAU_CSS_1 Scaffold1759, whole genome shotgun sequence	XP_010272939.1	PREDICTED: 14-3-3-like protein GF14 kappa [Nelumbo nucifera]
PB.13571.3	1	BKoreana_4kbUnder_HQ_transcript/32428	BKoreana_4kbUnder_HQ_transcript/32428	1241	AATTCAAAAACCCATTTCAAGTTTTCAACTCTCTCTCTCTCTCTATCTATCTACAACTCTGCAAGAACTCAGTCTCTTCTTCTCTTTGTCATCAATGGAGACCGAAACCCTAAACAGAGAGAAGTACGTCTACTTGGCGAAGCTCGCAGAGCAAGCGGAGAGGTACGAAGAGATGGTTTCCTTCATGGAGAAGCTCGTGGTAGGCTCCTCCTCCGTGAACGAGCTCACAGTCGAAGAACGCAACCTCCTCTCTGTAGCCTACAAGAACGTAATCGGATCTCTCCGCGCCGCCTGGCGAATCGTGTCATCGATCGAGCAGAAAGAGGAGTCTCGCAAGAATGAAGAGCACGTAACGATCGTCAAAGACTACAGATCTAAGGTCGAATCGGAGCTCTCTGA…	PB.13571	4	7214_2162|path0	35-4145(+)	NW_021025824.1	Camellia sinensis cultivar Shuchazao unplaced genomic scaffold, AHAU_CSS_1 Scaffold1759, whole genome shotgun sequence	XP_010272939.1	PREDICTED: 14-3-3-like protein GF14 kappa [Nelumbo nucifera]
PB.13571.4	1	BKoreana_4kbUnder_HQ_transcript/37183	BKoreana_4kbUnder_HQ_transcript/37183	991	AAGTTTTCAACTCTCTCTCTCTCTCTATCTATCTACAACTCTGCAAGAACTCAGTCTCTTCTTCTCTTCGTCATCAATGGAGACCGAAACCCTAAACAGAGAGAAGTACGTCTACTTGGCGAAGCTCGCAGAGCAAGCGGAGAGGTACGAAGAGATGGTTTCCTTCATGGAGAAGCTCGTGGTAGGCTCCTCCTCCGTGAACGAGCTCACAGTTGAAGAACGCAACCTCCTCTCTGTAGCCTACAAGAACGTAATCGGATCTCTCCGCGCCGCCTGGCGAATCGTGTCATCGATCGAGCAGAAAGAGGAGTCTCGCAAGAATGAAGAGCACGTAACGATCGTCAAAGACTACAGATCTAAGGTCGAATCGGAGCTCTCTGATGTTTGCGCAGGAATCTT…	PB.13571	4	7214_2162|path0	53-3913(+)	NW_021025824.1	Camellia sinensis cultivar Shuchazao unplaced genomic scaffold, AHAU_CSS_1 Scaffold1759, whole genome shotgun sequence	XP_010272939.1	PREDICTED: 14-3-3-like protein GF14 kappa [Nelumbo nucifera]
PB.13578.1	3	BKoreana_4kbOver_HQ_transcript/33190,BKoreana_4kbUnder_HQ_transcript/37416,BKoreana_4kbUnder_HQ_transcript/37997	BKoreana_4kbUnder_HQ_transcript/37416	1043	AAACCCATTTCAACTTTCTCTCGCTCTCTCTCTCTGCAACAACACAATTCTTCTCTTCGACAACAATGGAGACGGAAACCCTAAACAGAGACAAGTACGTTTACCTAGCGAAGCTCGCAGAGCAAGCAGAGAGGTACGAAGAAATGGTCTCGTTCATGGAGAAGCTCGTGGTCGGCTCGTCCTCAGTGAACGAGCTCACAGTCGAGGAGCGCAACCTCCTCTCCGTTGCCTACAAGAACGTAATCGGATCTCTCCGTGCCGCCTGGAGAATCGTCTCTTCGATCGAGCAGAAAGAGGAGTCTCGCAAGAACGAAGAGCACGTAACTATCGTCAAAGACTACAGATCTAAGGTCGAGTCAGAGCTCTCTGATGTTTGCGCGGGAATCTTGAAACTCTTGG…	PB.13578	1	7214_2167|path0	1-1048(+)	NC_045127.1	Punica granatum isolate Tunisia-2019 chromosome 1, ASM765513v2, whole genome shotgun sequence	XP_010272939.1	PREDICTED: 14-3-3-like protein GF14 kappa [Nelumbo nucifera]
PB.17000.1	1	BKoreana_4kbOver_HQ_transcript/32978	BKoreana_4kbOver_HQ_transcript/32978	1069	TTTCGCTTCTTCTTCTCAGACCACTCAACAACAATCTCTCTCGTTCTTTCCGATCTCTTTCAGGTGTAATTAAACATGGCCTGCTGCTGAATCAACCCGTGAAGAAAACTGTTTACATGGCGAAAATTGGCCGAACAGGCCGAGCGATACGAAGAGATGGTAGGAAGTTCATGGAGAAGGTCGTGAAGACCGTCGATGTCAGAGGAACTCACTGTAGAGGAAAGGAACCTCCTTTCTGTGGCCTTACAAGAACGTTATTGGAGCTAGAAGGGCTTCATGGAGGATCATCTCCTCCATAGAGCAGAAGGAAGAGAGTCGAGGGAACGAAGAACATGTCGTCGCTAATTAAGGAGTACTAGGGGCAAGATTGAAGCTGAGCTCAGCAAGATCTGTGACGGA…	PB.17000	1	7214_5368|path0	27-1075(+)	NW_021028037.1	Camellia sinensis cultivar Shuchazao unplaced genomic scaffold, AHAU_CSS_1 Scaffold5364, whole genome shotgun sequence	XP_008775124.1	14-3-3-like protein isoform X2 [Phoenix dactylifera]
PB.17001.1	1	BKoreana_4kbUnder_HQ_transcript/40169	BKoreana_4kbUnder_HQ_transcript/40169	839	TCGAGGGAACGAACAACATGTCGTCGCAATTAAGGAGTATAGGGCAAAGATTGAAGCTGAGCTCAGCAAGATCTGTGACGGAATCCTAGGGCTTCTTGATTCACATCTCATTCCTTCAGCAACTGCTGCTGAATCTAAGGTGTTTTATCTCAAGATGAAGGGTGATTACCATAGGTATTTGGCTGAGTTCAAGACCGGCTGCGGATAGGAAGGATGCCTGCCGAGAGTACTTTGTTGGCTTACAAGTCTGCTCAGGATATTGCTTTCATCTGAACTTGCTCCTACCTCACCCAATAAGGCTTGGGACTTGCGCTTAACTTCTCTGTGTTCTATTACGAGATCTTGAACTCGCCTGATCGTGCTTGCGCCTGGCTAAGCAGGCATTTTGATGAGGCTATC…	PB.17001	1	7214_5368|path10	1-839(+)	NC_044905.1	Quercus lobata isolate SW786 chromosome 2, ValleyOak3.0 Primary Assembly, whole genome shotgun sequence	XP_015631134.1	14-3-3-like protein GF14-F isoform X2 [Oryza sativa Japonica Group]
PB.17002.1	1	BKoreana_4kbUnder_HQ_transcript/41300	BKoreana_4kbUnder_HQ_transcript/41300	736	GAACGAACAACATGTCGTCGCAATTAAGGAGTATAGGGGCAAAGATTGAAGCTGAGCTCAGCAAGATCTGTGACGGAATCTTAGGGCTTCTTGATTCACATCTCATTCCTTCAGCAACTGCGGCTGAATCTAAGGTGTTTTATCTCAAGATGAAGGGTGATTACCATAGGTATTTGGCTGAGTTCAAGACAGGCGCGGATAGGAAGGATGCCTGCCGAGAGTACTTTGTTGGCTTACAAGTCTGCTCAGGACATTGCTTTCATCTGAACTTGCTCCTACTCACCCCATAAGGCTGGGACTTGCGCTTAACTTCTCTGTTTTCTATTACGAGATATTGAACTCACCCGACCGTGCTTGCGCCTTGGCTAAGCAGGCATTTGATGAGGCTATTTCTGAGCT…	PB.17002	1	7214_5368|path11	1-736(+)	NC_044905.1	Quercus lobata isolate SW786 chromosome 2, ValleyOak3.0 Primary Assembly, whole genome shotgun sequence	XP_008670779.3	14-3-3-like protein isoform X1 [Zea mays]
PB.17003.1	1	BKoreana_4kbOver_HQ_transcript/23606	BKoreana_4kbOver_HQ_transcript/23606	3857	ACTGTGTCTGCGCCGTTTCGCTTATTCTTCTCAGACCACTCAAAACAATCCCTTCTTTCGATCTCTTCAGGTGTAATTAAACATGGCCGCTGCTGAATCAACCCGTGAAGAAAACGTTTACATGGCGAAATTGGCCGAACAGGCCGAGCGATACGAAGAGATGGTGGAATTCATGGAGAAGGTCGTGAAGACCGTCGATGTAGAGGAACTCACTGTAGAGGAAAGGAACCTCCTTTCCGTGGCTTACAAGAACGTTATTGGAGCTAGAAGGGCTTCATGGAGGATCATCTCCTCCATAGAGCAGAAGGAAGAGAGTCGAGGGAACGAAGAACATGTCGTCGCTATTAAGGAGTACAGGGGGAAGATTGAAGCTGAGCTCAGCAAGATCTGTGACGGAAT…	PB.17003	4	7214_5368|path7	1-3956(+)	NW_021028037.1	Camellia sinensis cultivar Shuchazao unplaced genomic scaffold, AHAU_CSS_1 Scaffold5364, whole genome shotgun sequence	XP_010916166.1	14-3-3-like protein [Elaeis guineensis]
PB.17003.2	1	BKoreana_4kbOver_HQ_transcript/4774	BKoreana_4kbOver_HQ_transcript/4774	5438	GCCGTTTCGCTTATTCTTCTCAGACCACTCAAAACAATCCCTTCTTTCGATCTCTTCAGGTGTAATTAAACATGGCCGCTGCTGAATCAACCCGTGAAGAAAACGTTTACATGGCGAAATTGGCCGAACAGGCCGAGCGATACGAAGAGATGGTGGAATTCATGGAGAAGGTCGTGAAGACCGTCGATGTAGAGGAACTCACTGTAGAGGAAAGGAACCTCCTTTCCGTGGCTTACAAGAACGTTATTGGAGCTAGAAGGGCTTCATGGAGGATCATCTCCTCCATAGAGCAGAAGGAAGAGAGTCGAGGGAACGAAGAACATGTCGTCGCTATTAAGGAGTACAGGGGGAAGATTGAAGCTGAGCTCAGCAAGATCTGTGACGGAATCCTAGGGCTTC…	PB.17003	4	7214_5368|path7	1-5548(+)	NW_021028037.1	Camellia sinensis cultivar Shuchazao unplaced genomic scaffold, AHAU_CSS_1 Scaffold5364, whole genome shotgun sequence	XP_010916166.1	14-3-3-like protein [Elaeis guineensis]
PB.17003.3	3	BKoreana_4kbUnder_HQ_transcript/34833,BKoreana_4kbUnder_HQ_transcript/36532,BKoreana_4kbUnder_HQ_transcript/36312	BKoreana_4kbUnder_HQ_transcript/34833	1134	GCCGTTTCGCTTATTCTTCTCAGACCACTCAAAACAATCCCTTCTTTCGATCTCTTCAGGTGTAATTAAACATGGCCGCTGCTGAATCAACCCGTGAAGAAAACGTTTACATGGCGAAATTGGCCGAACAGGCCGAGCGATACGAAGAGATGGTGGAATTCATGGAGAAGGTCGTGAAGACCGTCGATGTAGAGGAACTCACTGTAGAGGAAAGGAACCTCCTTTCCGTGGCTTACAAGAACGTTATTGGAGCTAGAAGGGCTTCATGGAGGATCATCTCCTCCATAGAGCAGAAGGAAGAGAGTCGAGGGAACGAAGAACATGTCGTCGCTATTAAGGAGTACAGGGGGAAGATTGAAGCTGAGCTCAGCAAGATCTGTGACGGAATCCTAGGGCTTC…	PB.17003	4	7214_5368|path7	1-5642(+)	NW_021028037.1	Camellia sinensis cultivar Shuchazao unplaced genomic scaffold, AHAU_CSS_1 Scaffold5364, whole genome shotgun sequence	XP_010916166.1	14-3-3-like protein [Elaeis guineensis]
PB.17003.4	3	BKoreana_4kbUnder_HQ_transcript/35267,BKoreana_4kbUnder_HQ_transcript/38709,BKoreana_4kbUnder_HQ_transcript/42894	BKoreana_4kbUnder_HQ_transcript/35267	1150	GTTTTCGCTTATTCTTCTCAGACCACTCAAAACAATCCCTTCTTTCGATCTCTTCAGGTACGTCTCACTGCTTCTCTACTTCTTCGTTCATAACTTTTTCTAGGGTTTCAATCTCTGTTTTCGTTTCTAGGGTTTCTGATCTCTCTCTGAACTTGATTTGATTTTAGGTGTAATTAAACATGGCCGCTGCTGAATCAACCCGTGAAGAAAACGTTTACATGGCGAAATTGGCCGAACAGGCCGAGCGATACGAAGAGATGGTGGAATTCATGGAGAAGGTCGTGAAGACCGTCGATGTAGAGGAACTCACTGTAGAGGAAAGGAACCTCCTTTCCGTGGCTTACAAGAACGTTATTGGAGCTAGAAGGGCTTCATGGAGGATCATCTCCTCCATAGAGC…	PB.17003	4	7214_5368|path7	5-5550(+)	NW_021028037.1	Camellia sinensis cultivar Shuchazao unplaced genomic scaffold, AHAU_CSS_1 Scaffold5364, whole genome shotgun sequence	XP_010916166.1	14-3-3-like protein [Elaeis guineensis]
PB.17004.1	1	BKoreana_4kbOver_HQ_transcript/6463	BKoreana_4kbOver_HQ_transcript/6463	5022	ACTGTGTCTCTGCCGTTTGGCTTCTTCTTCTTCTTCTTCTCGGACCACTCAACAACAATCTCTCTCGTTCTTTCCATCTCTTTAGGTTAATTAAACATGGCTGCTGCTGAATCAACCCGTGAAGAAAATGTTTACATGGCAAAATTGGCCGAACAGGCCGAGCGATACGAAGAGATGGTAGAGTTCATGGAGAAAGTGGTGAAGACAGTCGATGTCCAGGAACTCACTGTAGAGGAAAGGAACCTCCTTTCTGTTGCCTACAAGAACGTTATTGGAGCTAGAAGGGCTTCATGGAGGATCATCTCCTCCATAGAGCAGAAGGAAGAGAGTCGAGGGAACGAACAACATGTCGTCGCAATTAAGGAGTATAGGGCAAAGATTGAAGCTGAGCTCAGCAAG…	PB.17004	1	7214_5373|path0	1-5022(+)	NW_011500648.1	Populus euphratica unplaced genomic scaffold, PopEup_1.0 scaffold785.1, whole genome shotgun sequence	XP_010916166.1	14-3-3-like protein [Elaeis guineensis]
PB.17005.1	7	BKoreana_4kbOver_HQ_transcript/32727,BKoreana_4kbUnder_HQ_transcript/34223,BKoreana_4kbUnder_HQ_transcript/34786,BKoreana_4kbUnder_HQ_transcript/35085,BKoreana_4kbUnder_HQ_transcript/37475,BKoreana_4kbUnder_HQ_transcript/41577,BKoreana_4kbUnder_HQ_transcript/43810	BKoreana_4kbOver_HQ_transcript/32727	1216	AAGCAAGCATTTGATGGATGGATCATCTCCACCACCATTTTAAGCGCGTCGCGCAACCTCATCTCTCCTTTCCTCTCCGCGCTTTTATCAATCACCTCTCTCTCTTTAGATTAAAACAAGATCCAGAGAACCAACTTTTTGTTCAAAGCAACTTCTCTCTTTGTCTTTCTATTTTCGAATTAGGTTTGGAAGATGTCGCCAGTAGAATCAATGCGGGAGGAGAATGTTTACATGGCGAAATTGGCCGAACAGGCCGAACGATACGAAGAGATGGTCGAGTTCATGGAGAAGGTCGTGAAGACGGTCGATGTCGAGGAGCTAACAGTAGAGGAGAGGAACCTCCTCTCTGTGGCATACAAGAATGTGATTGGATCCAGAAGGGCTTCATGGAGGATCATT…	PB.17005	1	7214_5376|path0	1-1245(+)	NW_018742204.1	Chenopodium quinoa cultivar QQ74 unplaced genomic scaffold, ASM168347v1, whole genome shotgun sequence	XP_008775124.1	14-3-3-like protein isoform X2 [Phoenix dactylifera]
PB.17006.1	2	BKoreana_4kbUnder_HQ_transcript/33879,BKoreana_4kbUnder_HQ_transcript/35415	BKoreana_4kbUnder_HQ_transcript/33879	1203	AAGGGGATCCTTATCGTCATGTTCATGAACAAGAGCCACTATGTTATGGTCAACGCCTTTCGTGGAGCCAAGAAAGCATTTGATCGATCATCTCCACCACCATTTTAAGCGCGTCGCGCAACCTCCTCTCCTCTCCGCCTTTTTTTCATAACTTCTCTCTCTCACTCTAGATTAAAACAAGAGCCAGAAACCAACTTTTTGTTCAAAGTAACTTCTCTCTCGTTGTCTTTTCTATTTCCGGTTTTGAAGATGTCAACACGGGAGGAGAATGTTTACATGGCGAAATTGGCCGAACAGGCGGAGCGATACGAAGAGATGGTGGAGTTCATGGAAAAGGTGGTGAAGACGGTCGATGTAGAGGAGCTAACAGTAGAGGAAAGGAACCTTCTCTCTGTGGCT…	PB.17006	1	7214_5376|path3	1-1244(+)	NC_044379.1	Cannabis sativa chromosome 8, cs10, whole genome shotgun sequence	XP_008775124.1	14-3-3-like protein isoform X2 [Phoenix dactylifera]
PB.17007.1	1	BKoreana_4kbUnder_HQ_transcript/34852	BKoreana_4kbUnder_HQ_transcript/34852	1168	AAGGGGATCCTTATCGTCATGTTCATGAACAAGAGCCACTATGTTATGGTCAACGCCTTTCGTGGAGCCAAGAAAGCATTTGATCGATCATCTCCACCACCATTTTAAGCGCGTCGCGCAACCTCCTCTCCTCTCCGCCTTTTTTTCATAACTTCTCTCTCTCACTCTAGATTAAAACAAGAGCCAGAAACCAACTTTTTGTTCAAAGTTTTGAAGATGTCAACACGGGAGGAGAATGTTTACATGGCGAAATTGGCCGAACAGGCGGAGCGATACGAAGAGATGGTGGAGTTCATGGAAAAGGTGGTGAAGACGGTCGATGTAGAGGAGCTAACAGTAGAGGAAAGGAACCTTCTCTCTGTGGCTTACAAGAATGTGATTGGATCCAGAAGGGCTTCA…	PB.17007	1	7214_5376|path4	1-1168(+)	NC_040041.1	Coffea eugenioides isolate CCC68of chromosome 7, Ceug_1.0, whole genome shotgun sequence	XP_008775124.1	14-3-3-like protein isoform X2 [Phoenix dactylifera]
PB.17008.1	1	BKoreana_4kbUnder_HQ_transcript/37367	BKoreana_4kbUnder_HQ_transcript/37367	1005	AGATCAGATCTTCTCTTCTTTTGATTGATTTGAGGAATTTACAGGTTTTGAAGATGTCAACACGGGAGGAGAATGTTTACATGGCGAAATTGGCCGAACAGGCGGAGCGATACGAAGAGATGGTGGAGTTCATGGAAAAGGTGGTGAAGACGGTCGATGTAGAGGAGCTAACAGTAGAGGAAAGGAACCTTCTCTCTGTGGCTTACAAGAATGTGATTGGATCCAGAAGGGCTTCATGGAGGATCATTTCCTCCATAGAGCAGAAGGAGGAGAGCCGAGGGAACGAACAACATGTCGTCGCAATTAAGGAGTATAGGGGAAACATTGAAGCAGAGCTTAGCAAGATTTGTGATGGAATCCTAGGGCTTCTTGATTCACATCTCATCCCTTCAGCAACTG…	PB.17008	1	7214_5376|path5	1-1005(+)	NC_040041.1	Coffea eugenioides isolate CCC68of chromosome 7, Ceug_1.0, whole genome shotgun sequence	XP_008775124.1	14-3-3-like protein isoform X2 [Phoenix dactylifera]
PB.17009.1	6	BKoreana_4kbUnder_HQ_transcript/35252,BKoreana_4kbUnder_HQ_transcript/34337,BKoreana_4kbOver_HQ_transcript/32618,BKoreana_4kbUnder_HQ_transcript/32419,BKoreana_4kbUnder_HQ_transcript/32643,BKoreana_4kbUnder_HQ_transcript/34308	BKoreana_4kbOver_HQ_transcript/32618	1259	TCCTCTCTCTTGTTCGCTTGGCTTGGTTCGTTCAGATCTGATTTCAAGTAGAAGTCGAAAACCCGAGTTTGAACCAATCAATCGATCAACAGCAATGGCAACATCACCACGCGAAGAGAACGTTTACATGGCGAAATTGGCCGAGCAGGCGGAGCGATACGAGGAGATGGTGGAATTCATGGAGAAAGTGACCGCGACAGTCGACGCAGAGGAACTCACCGTGGAGGAGCGAAACCTCCTCTCTGTAGCCTACAAGAACGTCATCGGTGCGCGACGCGCTTCATGGCGTATTATCTCTTCGATCGAGCAGAAGGAGGAGAGCCGCGGCAACGAGGATCATGTTGCGACCATCCGTGACTACAGATCTAAGATCGAGAACGAGCTGTCCTCCATCTGTGA…	PB.17009	1	7214_5386|path0	1-1307(+)	NC_012024.3	Vitis vinifera cultivar PN40024 chromosome 18, 12X, whole genome shotgun sequence	XP_034675176.1	14-3-3-like protein [Vitis riparia]
PB.19188.1	1	BKoreana_4kbOver_HQ_transcript/2971	BKoreana_4kbOver_HQ_transcript/2971	5849	GATGGCGGTAGCATAAATGCGTATGTTAGGATGGATGTGTGGTAAAACCCGTAAGGATGAAATTAGGAATGGAAAAATTAGGAGATACCTAGGTGTAGCGTCCACAGAGGACAAAATTTGAGAAAGACGTTTAACATGGTTTGGTTATGTGCGGAGGAGACCAAACATGACGCCAATTAGAAAATGTCTAGATTGACAAGTTGAATGGAGGGTGTAGGAGGCGACCATTGAAATTTTGGATGAAGGCGATGAAGGAAGACATCATTGAGCTTGGATTAGGCGAGGATGTGGGAAGACCGCATTGCTTGGAGAATCAAAATACGTGCAGCCGACCCCGAGGGTATCGGGAACGGGCTTTGATGATGATGACTTGTATTTCTCTCTTTCCATAGCACCCAA…	PB.19188	1	7214_9805|path0	1-5849(+)	NC_025211.1	Musa acuminata subsp. malaccensis chromosome 10, ASM31385v2, whole genome shotgun sequence	XP_006472571.1	14-3-3-like protein isoform X2 [Citrus sinensis]
PB.20612.1	1	BKoreana_4kbOver_HQ_transcript/35	BKoreana_4kbOver_HQ_transcript/35	9083	ACTGTGTCTCTGCCGTTTGGCTTCTTCTTCTTCTTCTTCTCGGACCACTCAACAACAATCTCTCTCGTTCTTTCCATCTCTTTAGGTTAATTAAACATGGCTGCTGCTGAATCAACCCGTGAAGAAAATGTTTACATGGCAAAATTGGCCGAACAGGCCGAGCGATACGAAGAGATGGTAGAGTTCATGGAGAAAGTGGTGAAGACAGTCGATGTCCAGGAACTCACTGTAGAGGAAAGGAACCTCCTTTCTGTTGCCTACAAGAACGTTATTGGAGCTAGAAGGGCTTCATGGAGGATCATCTCCTCCATAGAGCAGAAGGAAGAGAGTCGAGGGAACGAACAACATGTCGTCGCAATTAAGGAGTATAGGGCAAAGATTGAAGCTGAGCTCAGCAAG…	PB.20612	2	BKoreana_4kbOver_HQ_transcript/35	1-9083(+)	NW_011500648.1	Populus euphratica unplaced genomic scaffold, PopEup_1.0 scaffold785.1, whole genome shotgun sequence	XP_010916166.1	14-3-3-like protein [Elaeis guineensis]
PB.20612.2	1	BKoreana_4kbUnder_HQ_transcript/34914	BKoreana_4kbUnder_HQ_transcript/34914	1063	GTGTCTCTGCCGTTTGGCTTCTTCTTCTTCTTCTTCTCGGACCACTCAACAACAATCTCTCTCGTTCTTTCCATCTCTTTAGGTTAATTAAACATGGCTGCTGCTGAATCAACCCGTGAAGAAAATGTTTACATGGCAAAATTGGCCGAACAGGCCGAGCGATACGAAGAGATGGTAGAGTTCATGGAGAAAGTGGTGAAGACAGTCGATGTCCAGGAACTCACTGTAGAGGAAAGGAACCTCCTTTCTGTTGCCTACAAGAACGTTATTGGAGCTAGAAGGGCTTCATGGAGGATCATCTCCTCCATAGAGCAGAAGGAAGAGAGTCGAGGGAACGAACAACATGTCGTCGCAATTAAGGAGTATAGGGCAAAGATTGAAGCTGAGCTCAGCAAGATC…	PB.20612	2	BKoreana_4kbOver_HQ_transcript/35	4-9083(+)	NW_011500648.1	Populus euphratica unplaced genomic scaffold, PopEup_1.0 scaffold785.1, whole genome shotgun sequence	XP_010916166.1	14-3-3-like protein [Elaeis guineensis]
PB.21955.1	1	BKoreana_4kbUnder_HQ_transcript/31431	BKoreana_4kbUnder_HQ_transcript/31431	1347	GTATTTACTACATATTTCAATCTCCCTCTCTCCCCTCTCGTTCAAGTTGTTTTTCGTTTTCCTTGTCTTCTTTCTTCTCAACGTTGTTTTCTTTGCTGTTTGTACGTTGGTTCGTCGTTCGGATCTCTGCAAAATGTCAACCGAGAAGGAGAGAGAAAACCAGGTGTACTTGGCCAAGCTCGCAGAGCAGGCCGAGCGATATGAAGAAATGGTGGATTGTATGAAGAAGGTTGCACAACTTGACCTAGAACTCACTGTGGAGGAGAGAAATCTCCTTTCTGTGGGCTACAAAAATGTTGTTGGTGCCCGCCGTGCTTCTTGGCGCATTATGTCTTCTATTGAACAGAAGGAAGAGTCAAAGGGAAATGAGCAAAATGTGAAACTAATCAAGGGTTACCG…	PB.21955	1	BKoreana_4kbUnder_HQ_transcript/31431	1-1347(+)	NW_010729075.1	Nelumbo nucifera unplaced genomic scaffold, Chinese Lotus 1.1 scaffold00002, whole genome shotgun sequence	XP_010259579.1	PREDICTED: 14-3-3-like protein GF14 iota [Nelumbo nucifera]
PB.7472.1	3	BKoreana_4kbUnder_HQ_transcript/30835,BKoreana_4kbUnder_HQ_transcript/32670,BKoreana_4kbUnder_HQ_transcript/33401	BKoreana_4kbUnder_HQ_transcript/30835	1377	GGACAAAGCCGAGTCTCATTTCATTTCCCTGGCAAAATTTTCTCTCATATCAGCCATCCTCTCTTTCACACTCACTCTCTCTTGTTAGTCACAGAGAAGAACAGAAAGGGGAGAGGAATCATTTCGAATCTCCCCTCCAAACAGAAAAACACCATCAAATCCGAAAACCCTAATTTCACTTCTTCTTCTTCTTCACATATGGCTTCCTCCAAAGATCGCGAGACCTTCGTCTATATCGCCAAGCTCGCTGAACAGGCCGAACGCTACGACGAAATGGTGGATTCGATGAAGAAAGTGGCGAATCTAGACGTGGAATTGACGGTGGAAGAGCGGAACCTGCTGTCTGTCGGGTACAAGAACGTGATTGGATCACGGAGAGCTTCGTGGAGGATTCTTTCG…	PB.7472	2	5856_0|path0	1-1377(+)	NW_021025700.1	Camellia sinensis cultivar Shuchazao unplaced genomic scaffold, AHAU_CSS_1 Scaffold1591, whole genome shotgun sequence	XP_019055676.1	PREDICTED: 14-3-3-like protein D isoform X2 [Nelumbo nucifera]
PB.7472.2	2	BKoreana_4kbUnder_HQ_transcript/34321,BKoreana_4kbUnder_HQ_transcript/32679	BKoreana_4kbUnder_HQ_transcript/34321	1213	GAACAAAGCCGAGTCTCATTTCATTTCCCTGGCAAAATTTTCTCTCATTTCAGCCATCCTCTCTTTCACACTCACTCTCTCTTGTTAGTCACAGAGAAGAACAGAAAGGGGAGAGGAATCATTTCGAATCTCCCCTCCAAACAGAAAAACACCATCAAATCCGAAAACCCTAATTTCACTTCTTCTTCTTCTTCACATATGGCTTCCTCCAAAGATCGCGAGACCTTCGTCTATATCGCCAAGCTCGCTGAACAGGCCGAACGCTACGACGAAATGGTGGATTCGATGAAGAAAGTGGCGAATCTAGACGTGGAATTGACGGTGGAAGAGCGGAACCTGCTGTCTGTCGGGTACAAGAACGTGATTGGATCACGGAGAGCTTCGTGGAGGATTCTTTCG…	PB.7472	2	5856_0|path0	3-1241(+)	NW_021025700.1	Camellia sinensis cultivar Shuchazao unplaced genomic scaffold, AHAU_CSS_1 Scaffold1591, whole genome shotgun sequence	XP_019055676.1	PREDICTED: 14-3-3-like protein D isoform X2 [Nelumbo nucifera]
PB.7473.1	2	BKoreana_4kbUnder_HQ_transcript/35486,BKoreana_4kbUnder_HQ_transcript/36838	BKoreana_4kbUnder_HQ_transcript/35486	1140	CCTGTCAAAAATTTTTCTCTCTTGACACAAGAAGTAGAAGAGAAGAGCAGAGGAGAGGAAACTCATTTTCACAGATGGCTTCCTCAAAAGATCGCGAGAGCTTGGTGTACATCGCGAAGCTCGCCGAGCAGGCCGAGCGCTACGACGAAATGGTGGATTCGATGAAGAAAGTAGCTAAGCTAGACGTGGAACTGACGGTGGAAGAGCGGAATCTGCTCTCGGTCGGGTACAAGAACGTGATCGGATCGCGGAGAGCTTCGTGGAGGATTCTTTCGTCGATCGAACAGAAGGAGGAATCCAAGGGGAACGAACAGCACGTGAGGCGGATCAAGGAGTACAGACACAAAGTGGAGACGGAGTTGAATGAGATTTCTAATGACATCATGACTGTCATTGATC…	PB.7473	1	5856_17|path0	1-1169(+)	NW_018746343.1	Hevea brasiliensis cultivar reyan7-33-97 unplaced genomic scaffold, ASM165405v1 scaffold0654, whole genome shotgun sequence	XP_010277038.1	PREDICTED: 14-3-3-like protein D isoform X1 [Nelumbo nucifera]
PB.7474.1	2	BKoreana_4kbUnder_HQ_transcript/13194,BKoreana_4kbUnder_HQ_transcript/17424	BKoreana_4kbUnder_HQ_transcript/13194	2101	GTGTTTCGTTAACTGCCCATTTTCATTTATTGCTCTTCACTTTCTTCTTCTTCTAATCAACGCAGCACAGCAACAGCAACAACAAACACAAACCCTCACTCATTTGGCGACGATCGATCATGTCGTCTGCTTCGAACGAACGCGAGAACTTGATCTACCTGGCCAAGCTCGCCGAGCAAGCCGAGCGTTATGATGAAATGGTGGATTTCGTGAAGAAAGTCGCGAATCTTGATGTGGAATTGACGGCTGAGGAGAGGAATCTGTTCTCCGTTGCGTACAAAAACGCTGTTGGAGCTCGAAGAGCCTCATGGAGAATTCTTTCGTCGATCGAGCAGAAAGAGGAGGCAAAAGGGAACGAACAGAACGCCAAGAGGATCAAGGAGTACAGGCAGAAGGTGG…	PB.7474	1	5856_5|path0	1-2101(+)	NW_017616745.1	Ipomoea nil cultivar Tokyo-kokei standard unplaced genomic scaffold, Asagao_1.1 scaffold0317, whole genome shotgun sequence	XP_010277038.1	PREDICTED: 14-3-3-like protein D isoform X1 [Nelumbo nucifera]
PB.7475.1	9	BKoreana_4kbUnder_HQ_transcript/33578,BKoreana_4kbUnder_HQ_transcript/37472,BKoreana_4kbUnder_HQ_transcript/34851,BKoreana_4kbUnder_HQ_transcript/35760,BKoreana_4kbUnder_HQ_transcript/35314,BKoreana_4kbOver_HQ_transcript/33005,BKoreana_4kbUnder_HQ_transcript/38968,BKoreana_4kbUnder_HQ_transcript/40099,BKoreana_4kbUnder_HQ_transcript/43846	BKoreana_4kbUnder_HQ_transcript/33578	1189	ACGAACACAAACATTAAGAAACTCTAACGGTCTAAAATCTTCCCAGAAACCGATACGGCATCGTTTCGTTAACAGTTAAGTTAACTGACTGCCCATTTCATTTCTCGCACTTTCTTGTCTAATCACAGCAGCACAAACCCTCACTTGGCAACCACGATCGATCATGTCGTCTGCTTCGAACGAACGCGAGAACTTGATCTACCTCGCCAAGCTCGCCGAGCAAGCCGAGCGTTACGATGAAATGGTGGATTTCGTGAAGAAAGTGGCGAATCTCGATGTGGAACTGACGGCTGAGGAGAGGAATCTGTTCTCCGTCGCGTACAAGAACGCTGTTGGAGCTCGAAGAGCCTCATGGAGGATTCTTTCGTCGATCGAGCAGAAAGAGGAGGCGAAGGGGAA…	PB.7475	2	5856_7|path2	1-1274(+)	NW_008246592.1	Phoenix dactylifera cultivar Khalas unplaced genomic scaffold, DPV01 pdS000086, whole genome shotgun sequence	XP_019055676.1	PREDICTED: 14-3-3-like protein D isoform X2 [Nelumbo nucifera]
PB.7475.2	1	BKoreana_4kbUnder_HQ_transcript/38319	BKoreana_4kbUnder_HQ_transcript/38319	967	GCACTTTCTTGTCTAATCACAGCAGCACAAACCCTCACTTGGCAACCACGATCGATCATGTCGTCTGCTTCGAACGAACGCGAGAACTTGATCTACCTCGCCAAGCTCGCCGAGCAAGCCGAGCGTTACGATGAAATGGTGGATTTCGTGAAGAAAGTGGCGAATCTCGATGTGGAACTGACGGCTGAGGAGAGGAATCTGTTCTCCGTCGCGTACAAGAACGCTGTTGGAGCTCGAAGAGCCTCATGGAGGATTCTTTCGTCAATCGAGCAGAAAGAGGAGGCGAAGGGGAACGAACAGAACGCCAAGAGGATCAAGGAGTACAGGCAGAAGGTGGAGACCGAGCTCACGGTCATCTGTAACAACATCATGACAGTGATCGATGAGCATCTCATTAGT…	PB.7475	2	5856_7|path2	107-1074(+)	NW_008246592.1	Phoenix dactylifera cultivar Khalas unplaced genomic scaffold, DPV01 pdS000086, whole genome shotgun sequence	XP_019055676.1	PREDICTED: 14-3-3-like protein D isoform X2 [Nelumbo nucifera]
PB.7476.1	2	BKoreana_4kbUnder_HQ_transcript/35310,BKoreana_4kbUnder_HQ_transcript/36965	BKoreana_4kbUnder_HQ_transcript/35310	1110	ACTTTCTTCTTCTTCTAATCAACGCAGCACAGCAACAGCAACAACAAACACAAACCCTCACTCATTTGGCGACGATCGATCATGTCGTCTGCTTCGAACGAACGCGAGAACTTGATCTACCTGGCCAAGCTCGCCGAGCAAGCCGAGCGTTATGATGAAATGGTGGATTTCGTGAAGAAAGTCGCGAATCTTGATGTGGAATTGACGGCTGAGGAGAGGAATCTGTTCTCCGTTGCGTACAAAAACGCTGTTGGAGCTCGAAGAGCCTCATGGAGAATTCTTTCGTCGATCGAGCAGAAAGAGGAGGCAAAAGGGAACGAACAGAACGCCAAGAGGATCAAGGAGTACAGGCAGAAGGTGGAGACGGAGCTCACGGTCATCTGTAACAACATCATGACA…	PB.7476	1	5856_7|path3	1-1110(+)	NW_017616745.1	Ipomoea nil cultivar Tokyo-kokei standard unplaced genomic scaffold, Asagao_1.1 scaffold0317, whole genome shotgun sequence	XP_019055676.1	PREDICTED: 14-3-3-like protein D isoform X2 [Nelumbo nucifera]
NCS, (S)-norcoclaurine synthase (4.2.1.78)
PB.10989.1	1	BKoreana_4kbUnder_HQ_transcript/19849	BKoreana_4kbUnder_HQ_transcript/19849	1791	CCACTGCAAGCGTTTGGCTAAGATTGTTCTGACTCTTCTGAAAGTATCTAATTAAGTGATGGAAGTAGGATTGCTGGCTGAGCCCTTACAACACAATGTCCAGGATCTTGCCAGTAAGAAACTTGATGTGATCCCCTCAAGATATATCCGAACTGAACTAGCGGCTGATATCATATGCATGGATGAGGCATCGGTGATTCCGGTGATCGATGTCAGCAAACTATGTGATGATACATTTTCTCAGGATGAACTGGAAAAGTTTCATCTGGCTTGCCAAGATTGGGGCTTCTTTCAGGTTAACTAGTTCTAATTATTATAGACTCACGCTAGCTAGCTTTTACTAGGCCAGATTTTTTTTTTCTCTTTAAATTCCAAACCTTAATTTAGCCCCCGCTTGCT…	PB.10989	10	7214_12973|path1	1-2248(+)	-	-	XP_008784673.1	S-norcoclaurine synthase 1-like [Phoenix dactylifera]
PB.10989.10	1	BKoreana_4kbUnder_HQ_transcript/37730	BKoreana_4kbUnder_HQ_transcript/37730	990	ACTGCAAGCGTTTGGCTAAGATTGTTCTGACTCTTCTGAAAGTATCTAATTAAGTGATGGAAGTAGGATTGCTGGCTGAGCCCTTACAACACAATGTCCAGGATCTTGCCAGTAAGAAACTTGATGTGATCCCCTCAAGATATATCCGAACTGAACTAGCGGCTGATATCATATGCATGGATGAGGCATCGGTGATTCCGGTGATCGATGTCAGCAAACTATGTGATGATACATTTTCTCAGGATGAACTGGAAAAGTTTCATCTGGCTTGCCAAGATTGGGGCTTCTTTCAGATATTAACCAATGGAAGATACAAGAGTATTGAACATAGAGTTGTTATAAACAAGAACAAAGAACGCATTTCTGTCGCTGCATTTCATGAATTAAACGAAAAGGAGA…	PB.10989	10	7214_12973|path1	3-2259(+)	-	-	XP_008784673.1	S-norcoclaurine synthase 1-like [Phoenix dactylifera]
PB.10989.2	2	BKoreana_4kbOver_HQ_transcript/30648,BKoreana_4kbUnder_HQ_transcript/34020	BKoreana_4kbOver_HQ_transcript/30648	1797	ACTGCAAGCGTTTGGCTAAGATTGTTCTGACTCTTCTGAAAGTATCTAATTAAGTGATGGAAGTAGGATTGCTGGCTGAGCCCTTACAACACAATGTCCAGGATCTTGCCAGTAAGAAACTTGATGTGATCCCCTCAAGATATATCCGAACTGAACTAGCGGCTGATATCATATGCATGGATGAGGCATCGGTGATTCCGGTGATCGATTTCAGCAAACTATGTGATGATACATTTTCTCAGGATGAACTGGAAAAGTTTCATCTGGCTTGCCAAGATTGGGGCTTCTTTCAGGTTAACTAGTTCTAATTATTATAGACTCACGCTAGCTAGCTTTTACTAGGCCAGATTTTGTTTTTCTCTTTAAATTCCAAACCTTAATTTAGCCCCCGCTTGCTTT…	PB.10989	10	7214_12973|path1	3-2250(+)	-	-	XP_008784673.1	S-norcoclaurine synthase 1-like [Phoenix dactylifera]
PB.10989.3	2	BKoreana_4kbOver_HQ_transcript/31621,BKoreana_4kbUnder_HQ_transcript/24848	BKoreana_4kbUnder_HQ_transcript/24848	1550	ACTGCAAGCGTTTGGCTAAGATTGTTCTGACTCTTCTGAAAGTATCTAATTAAGTGATGGAAGTAGGATTGCTGGCTGAGCCCTTACAACACAATGTCCAGGATCTTGCCAGTAAGAAACTTGATGTGATCCCCTCAAGATATATCCGAACTGAACTAGCGGCTGATATCATATGCATGGATGAGGCATCGGTGATTCCGGTGATCGATGTCAGCAAACTATGTGATGATACATTTTCTCAGGATGAACTGGAAAAGTTTCATCTGGCTTGCCAAGATTGGGGCTTCTTTCAGCTTGTTAACCATGAAGTCCCGAAAGATGCGTTAGAAATAGTGAAAACAGATTTAACTGAATTTTTTAAGCTGCCAATTGAAGAAAAGATGGCATGCCAACAGCCAG…	PB.10989	10	7214_12973|path1	3-2248(+)	-	-	XP_008784673.1	S-norcoclaurine synthase 1-like [Phoenix dactylifera]
PB.10989.4	1	BKoreana_4kbUnder_HQ_transcript/10100	BKoreana_4kbUnder_HQ_transcript/10100	2246	ACTGCAAGCGTTTGGCTAAGATTGTTCTGACTCTTCTGAAAGTATCTAATTAAGTGATGGAAGTAGGATTGCTGGCTGAGCCCTTACAACACAATGTCCAGGATCTTGCCAGTAAGAAACTTGATGTGATCCCCTCAAGATATATCCGAACTGAACTAGCGGCTGATATCATATGCATGGATGAGGCATCGGTGATTCCGGTGATCGATGTCAGCAAACTATGTGATGATACATTTTCTCAGGATGAACTGGAAAAGTTTCATCTGGCTTGCCAAGATTGGGGCTTCTTTCAGGTTAACTAGTTCTAATTATTATAGACTCACGCTAGCTAGCTTTTACTAGGCCAGATTTTTTTTTTCTCTTTAAATTCCAAACCTTAATTTAGCCCCCGCTTGCTTT…	PB.10989	10	7214_12973|path1	3-2248(+)	-	-	XP_008784673.1	S-norcoclaurine synthase 1-like [Phoenix dactylifera]
PB.10989.5	1	BKoreana_4kbUnder_HQ_transcript/15430	BKoreana_4kbUnder_HQ_transcript/15430	2005	ACTGCAAGCGTTTGGCTAAGATTGTTCTGACTCTTCTGAAAGTATCTAATTAAGTGATGGAAGTAGGATTGCTGGCTGAGCCCTTACAACACAATGTCCAGGATCTTGCCAGTAAGAAACTTGATGTGATCCCCTCAAGATATATCCGAACTGAACTAGCGGCTGATATCATATGCATGGATGAGGCATCGGTGATTCCGGTGATCGATGTCAGCAAACTATGTGATGATACATTTTCTCAGGATGAACTGGAAAAGTTTCATCTGGCTTGCCAAGATTGGGGCTTCTTTCAGCTTGTTAACCATGAAGTCCCGAAAGATGCGTTAGAAATAGTGAAAACAGATTTAACTGAATTTTTTAAGCTGCCAATTGAAGAAAAGATGGCATGCCAACAGCCAG…	PB.10989	10	7214_12973|path1	3-2250(+)	-	-	XP_008784673.1	S-norcoclaurine synthase 1-like [Phoenix dactylifera]
PB.10989.6	2	BKoreana_4kbUnder_HQ_transcript/17164,BKoreana_4kbUnder_HQ_transcript/38800	BKoreana_4kbUnder_HQ_transcript/17164	1936	ACTGCAAGCGTTTGGCTAAGATTGTTCTGACTCTTCTGAAAGTATCTAATTAAGTGATGGAAGTAGGATTGCTGGCTGAGCCCTTACAACACAATGTCCAGGATCTTGCCAGTAAGAAACTTGATGTGATCCCCTCAAGATATATCCGAACTGAACTAGCGGCTGATATCATATGCATGGATGAGGCATCGGTGATTCCGGTGATCGATTTCAGCAAACTATGTGATGATACATTTTCTCAGGATGAACTGGAAAAGTTTCATCTGGCTTGCCAAGATTGGGGCTTCTTTCAGGTTAACTAGTTCTAATTATTATAGACTCACGCTAGCTAGCTTTTACTAGGCCAGATTTTGTTTTCTCTTTAAATTCCAAACCTTAATTTAGCCCCCGCTTGCTTTC…	PB.10989	10	7214_12973|path1	3-2273(+)	-	-	XP_008784673.1	S-norcoclaurine synthase 1-like [Phoenix dactylifera]
PB.10989.7	1	BKoreana_4kbUnder_HQ_transcript/28695	BKoreana_4kbUnder_HQ_transcript/28695	1444	ACTGCAAGCGTTTGGCTAAGATTGTTCTGACTCTTCTGAAAGTATCTAATTAAGTGATGGAAGTAGGATTGCTGGCTGAGCCCTTACAACACAATGTCCAGGATCTTGCCAGTAAGAAACTTGATGTGATCCCCTCAAGATATATCCGAACTGAACTAGCGGCTGATATCATATGCATGGATGAGGCATCGGTGATTCCGGTGATCGATGTCAGCAAACTATGTGATGATACATTTTCTCAGGATGAACTGGAAAAGTTTCATCTGGCTTGCCAAGATTGGGGCTTCTTTCAGCTTGTTAACCATGAAGTCCCGAAAGATGCGTTAGAAATAGTGAAAACAGATTTAACTGAATTTTTTAAGCTGCCAATTGAAGAAAAGATGGCATGCCAACAGCCAG…	PB.10989	10	7214_12973|path1	3-2244(+)	-	-	XP_008784673.1	S-norcoclaurine synthase 1-like [Phoenix dactylifera]
PB.10989.8	2	BKoreana_4kbUnder_HQ_transcript/29680,BKoreana_4kbUnder_HQ_transcript/29056	BKoreana_4kbUnder_HQ_transcript/29056	1452	GCAAGCGTTTGGCTAAGATTGTTCTGACTCTTCTGAAAGTATCTAATTAAGTGATGGAAGTAGGATTGCTGGCTGAGCCCTTACAACACAATGTCCAGGATCTTGCCAGTAAGAAACTTGATGTGATCCCCTCAAGATATATCCGAACTGAACTAGCGGCTGATATCATATGCATGGATGAGGCATCGGTGATTCCGGTGATCGATGTCAGCAAACTATGTGATGATACATTTTCTCAGGATGAACTGGAAAAGTTTCATCTGGCTTGCCAAGATTGGGGCTTCTTTCAGCTTGTTAACCATGAAGTCCCGAAAGATGCGTTAGAAATAGTGAAAACAGATTTAACTGAATTTTTTAAGCTGCCAATTGAAGAAAAGATGGCATGCCAACAGCCAGGGC…	PB.10989	10	7214_12973|path1	3-2275(+)	-	-	XP_008784673.1	S-norcoclaurine synthase 1-like [Phoenix dactylifera]
PB.10989.9	1	BKoreana_4kbUnder_HQ_transcript/30005	BKoreana_4kbUnder_HQ_transcript/30005	1396	ACTGCAAGCGTTTGGCTAAGATTGTTCTGACTCTTCTGAAAGTATCTAATTAAGTGATGGAAGTAGGATTGCTGGCTGAGCCCTTACAACACAATGTCCAGGATCTTGCCAGTAAGAAACTTGATGTGATCCCCTCAAGATATATCCGAACTGAACTAGCGGCTGATATCATATGCATGGATGAGGCATCGGTGATTCCGGTGATCGATGTCAGCAAACTATGTGATGATACATTTTCTCAGGATGAACTGGAAAAGTTTCATCTGGCTTGCCAAGATTGGGGCTTCTTTCAGCTTGTTAACCATGAAGTCCCGAAAGATGCGTTAGAAATAGTGAAAACAGATTTAACTGAATTTTTTAAGCTGCCAATTGAAGAAAAGATGGCATGCCAACAGCCAG…	PB.10989	10	7214_12973|path1	3-2250(+)	-	-	XP_008784673.1	S-norcoclaurine synthase 1-like [Phoenix dactylifera]
PB.11959.1	1	BKoreana_4kbOver_HQ_transcript/8336	BKoreana_4kbOver_HQ_transcript/8336	4752	ATATTAGATTTGAAGGATGGGGTGTCTTATGCAATCAGGCAAGAGGGGGTGCAACGAGGAAACTTCTATAAGAAATGCAAATGATGCCTTTTGGGTAGTGTTGCATTGATCTTTTCCAGAACTCTTTTTTTTTTTAATTCCCAGAGCTGTGTATTTGAAGTTTTGATATTCGATTAAAACTTTGAAGAGGAATGCATATCAGCATAGTAGTTGCAAGAAAGACGAAAAGAAACACCTCCCAGACATAATTTGTTACCATGTGGAGAGTTCACTATTGATAATTTTGCAAAGCGTGCTCTCATCCTTCCTAACATATGTCCGCTTTGCAAAAGAGAAGCTGAATTTATCATTCACACCTTCCTCCTTTGACCTTTCACCATCTCTGTCTGAGCAGCAATT…	PB.11959	1	7214_1579|path9	1-4750(+)	NC_035163.1	Manihot esculenta cultivar AM560-2 chromosome LG3, Manihot esculenta v6, whole genome shotgun sequence	XP_026397748.1	S-norcoclaurine synthase 2-like isoform X1 [Papaver somniferum]
PB.15603.1	1	BKoreana_4kbUnder_HQ_transcript/27518	BKoreana_4kbUnder_HQ_transcript/27518	1506	AGGTCTTGTCTATATAAAAGAAGAGATAAAATGTGAGCTCCATTGTTCAAGAGTTTTGCTAAGATTGTTCTGACTCTTCTGAAAGTATCTAATTAAGTGATGGAAGTAGGATTGGCTGAGCCCTTGCAATACAATGTTCAGGTTCTTGCCAGTAAGAAACTTGATGTGATCCCCTCAAGGTATATCCGACCTGAACTAGCGGCTGATGTCATATGCATGGATGAGGCATCGGTGATTCCAGTGATCGATTTCAGCAAACTATGTGATGATAAATTTTCTCAGGATGAATTGGAAAAGTTTCATCTGGCTTGCCAAGATTGGGGCTTCTTTCAGATGGCATGCCAACAGCCAGGGCAAGAAGAAGGGTATGGTCTAGTCGTCAAGTTTTCCGATGAACAA…	PB.15603	2	7214_30285|path0	1-1592(+)	-	-	XP_021660197.1	S-norcoclaurine synthase 1-like [Hevea brasiliensis]
PB.15603.2	2	BKoreana_4kbOver_HQ_transcript/31686,BKoreana_4kbUnder_HQ_transcript/25649	BKoreana_4kbUnder_HQ_transcript/25649	1555	ATTGTTCAAGAGTTTTGCTAAGATTGTTCTGACTCTTCTGAAAGTATCTAATTAAGTGATGGAAGTAGGATTGGCTGAGCCCTTGCAATACAATGTTCAGGTTCTTGCCAGTAAGAAACTTGATGTGATCCCCTCAAGGTATATCCGACCTGAACTAGCGGCTGATGTCATATGCATGGATGAGGCATCGGTGATTCCAGTGATCGATTTCAGCAAACTATGTGATGATAAATTTTCTCAGGATGAATTGGAAAAGTTTCATCTGGCTTGCCAAGATTGGGGCTTCTTTCAGCTTGTTAACCATGAAGTCCCGAAAGATGTGTTAGAAAAAGTGAAAACAGATTTAACTGATTTTTTTAATCTGCCAATTGAAGAAAAGATGGCATGCCAACAGCCAGG…	PB.15603	2	7214_30285|path0	42-1596(+)	-	-	XP_021660197.1	S-norcoclaurine synthase 1-like [Hevea brasiliensis]
PB.15604.1	1	BKoreana_4kbUnder_HQ_transcript/28592	BKoreana_4kbUnder_HQ_transcript/28592	1481	AAATAATGCAAGAGTTAGCTAAGGTAGTTCACAGAGAATCTTTCTTAGAGCTAAGTGATGGAGAATCCAGAAGGATTGTTGCCAACGCCAGTACCTGTTGTTCAGATTGTCCAGGACCTTGCTACTAAGAATCTTGATGTGATCCCCTCCAGATATATCCGGTCTGAACGAGTGGCAGATGTTGTATCATCTATTGATGAGAAGTTGATGGTTCCGGTTATTGATTTTAGCAAACTTAGTGATGATAAATTGTCTCGTGATGAAATGGAAAAGTTTCATTTGGCCTGTCAAGATTGGGGCTTCTTTCAGCTCATTAACCATGGACTCCCCAAAGATGTATTGTTGAACATGAAAACAGATGTAACTCAATTTTTTAAGCTGACAAGTGAAGAAAAGAAG…	PB.15604	2	7214_30287|path0	1-1481(+)	-	-	XP_018840848.1	S-norcoclaurine synthase 1-like [Juglans regia]
PB.15604.2	2	BKoreana_4kbUnder_HQ_transcript/33756,BKoreana_4kbUnder_HQ_transcript/34933	BKoreana_4kbUnder_HQ_transcript/33756	1232	AAATAATGCAAGAGTTAGCTAAGGTAGTTCACAGAGAATCTTTCTTAGAGCTAAGTGATGGAGAATCCAGAAGGATTGTTGCCAACGCCAGTACCTGTTGTTCAGATTGTCCAGGACCTTGCTACTAAGAATCTTGATGTGATCCCCTCCAGATATATCCGGTCTGAACGAGTGGCAGATGTTGTATCATCTATTGATGAGAAGTTGATGGTTCCGGTTATTGATTTTAGCAAACTTAGTGATGATAAATTGTCTCGTGATGAAATGGAAAAGTTTCATTTGGCCTGTCAAGATTGGGGCTTCTTTCAGCTCATTAACCATGGACTCCCCAAAGATGTATTGTTGAACATGAAAACAGATGTAACTCAATTTTTTAAGCTGACAAGTGAAGAAAAGAAG…	PB.15604	2	7214_30287|path0	1-1234(+)	-	-	XP_018840848.1	S-norcoclaurine synthase 1-like [Juglans regia]
PB.21974.1	1	BKoreana_4kbUnder_HQ_transcript/31811	BKoreana_4kbUnder_HQ_transcript/31811	1323	AAAGATTGTTTGGAGAGAAATCACCTACTAATAGAGGAGCCAAGTGATGGAAACAGGATTAGTAGCACCTATCCCATTATCAGTACAAAATGTACAAGATCTATCTACTAAGAACCTTGATGTGATCCCCTCAAGGTATATCCGGCCTGAACTTGCGAATGATATTATTTCAATTGATGAAGGATCCATGATCCCGATCATTGATCTTAGCAAACTTACTGATGAGCAATTCTGCCAAGATGAATTGGAGAAGTTTCATTTAGCCTGCAAAGACTGGGGCTTCTTTCAGCTGATTAATCATGGAGTACAACAAGATGCATTAGAAAATGTGAAAAGAGAGGTTACTGAATTCTTTAAGCAGCCATTTGAGGTAAAGAAGGAATTCTCTCAACAGCCAGG…	PB.21974	1	BKoreana_4kbUnder_HQ_transcript/31811	1-1323(+)	NC_033797.1	Asparagus officinalis chromosome 4, Aspof.V1, whole genome shotgun sequence	XP_031279930.1	S-norcoclaurine synthase 1-like [Pistacia vera]
PB.7425.1	5	BKoreana_4kbUnder_HQ_transcript/30673,BKoreana_4kbOver_HQ_transcript/32677,BKoreana_4kbUnder_HQ_transcript/31062,BKoreana_4kbUnder_HQ_transcript/31791,BKoreana_4kbUnder_HQ_transcript/38182	BKoreana_4kbUnder_HQ_transcript/30673	1391	AGACAACTCTATCATCTTTTTCTACTACTCCAACCCCCATAATTTGCTTCTTTGAGAACCAACCTATTAGGAAATGGAGAACGAGATGAGCAAACCCAGAGAATTAGGTGGTTCTCTCCCAGTAGCCAACGTTCAGGCTCTTGCTGCAAAGGATTTGAAGTCGGTCCCTGAACGCTATTTAAGGCCTGAGTTACAATCTGATTTTGTTGCTTCCATTGATAACTCAAGAGAAATCCCGATCATTGATCTATCAAGACTTCTTGATGAAAAATTTGCTACCGAGGAATTGGTCAAATTGCACTCTGCTTGTGAAGACTGGGGTTTCTTTCAGTTGATCAACCATGGGGCATCAGAGGAAATAATTGAAAAAATGAAGATTGACATTCAAGAATTCTTCAA…	PB.7425	1	5822_0|path0	1-1391(+)	NW_019104508.1	Momordica charantia strain OHB3-1 unplaced genomic scaffold, ASM199503v1 scaffold_20, whole genome shotgun sequence	XP_027081075.1	S-norcoclaurine synthase 1-like [Coffea arabica]
PB.8681.1	2	BKoreana_4kbUnder_HQ_transcript/38521,BKoreana_4kbUnder_HQ_transcript/39171	BKoreana_4kbUnder_HQ_transcript/38521	954	ACAAGGAAATCAAGAACAATGAACTCTTAAGAAAAAACAGAATTGAGTGTTCTTTGAGTATAGGAGGAAAAGAAAAAAAATGAGGATGGAAATAGTTTTGTTGTTCCTAGTTTTCTTATTAGCATGCCCTATTTCACAAGGAAGACCTTTGGTTGGGTTGAGATTGAGTAGAAAATCTACCCTACAAAAGGTTCTTGTACACGAACTAGCAGTCGATGCATCAGCTGATGAAGTTTGGAAGGTCTATAGCTCACCTGAAATCCCTATGCATCTTGATGATTTACTTCCCGGTGCGTTTGAGAAGCTTGAAGTTGAAGGGGATGGTGGTGTTGGCACTGTTATCTCAATGACCTTCCCTCCAGGTGAAGTTCCACACAGTTACCAGGAAAAATTCGTGTT…	PB.8681	1	6642_6|path0	1-955(+)	-	-	XP_026424275.1	S-norcoclaurine synthase-like [Papaver somniferum]
PB.8682.1	2	BKoreana_4kbUnder_HQ_transcript/39514,BKoreana_4kbUnder_HQ_transcript/40369	BKoreana_4kbUnder_HQ_transcript/39514	880	AAGGAAATCAAGAACATTGAACTCTTAAGAAAAAACAGAATTGAGTGTTCTTTGAGTATAGGAGGAAAAGAAAAAAAATGAGGATGGAAATAGTTTTGTTGTTCCTAGTTTTCTTATTAGCATGCCCTATTTCACAAGGAAGACCTTTGGTTGGGTTGAGATTGAGTAGAAAATCTACCCTACAAAAGGTTCTTGTACACGAACTAGCAGTCGATGCATCAGCTGATGAAGTTTGGAAGATCTATAGCTCACCTGAAATCCCTATGCACCTTGATGATTTACTTCCCGGTGCGTTTGAGAAGCTTGAAGTTGAAGGGGATGGTGGTGTTGGCACTGTTATCTCAATGACCTTCCCTCCAGGTGAAGTTCCACACAGTTACCAGGAAAAATTCGTGTTGA…	PB.8682	2	6642_6|path1	3-882(+)	-	-	XP_026424275.1	S-norcoclaurine synthase-like [Papaver somniferum]
PB.8682.2	1	BKoreana_4kbUnder_HQ_transcript/40881	BKoreana_4kbUnder_HQ_transcript/40881	768	AAGGAAATCAAGAACATTGAACTCTTAAGAAAAAACAGAATTGAGTGTTCTTTGAGTATAGGAGGAAAAGAAAAAAAATGAGGATGGAAATAGTTTTGTTGTTCCTAGTTTTCTTATTAGCATGCCCTATTTCACAAGGAAGACCTTTGGTTGGGTTGAGATTGAGTAGAAAATCTACCCTACAAAAGGTTCTTGTACACGAACTAGCAGTCGATGCATCAGCTGATGAAGTTTGGAAGATCTATAGCTCACCTGAAATCCCTATGCACCTTGATGATTTACTTCCCGGTGCGTTTGAGAAGCTTGAAGTTGAAGGGGATGGTGGTGTTGGCACTGTTATCTCAATGACCTTCCCTCCAGGTGAAGTTCCACACAGTTACCAGGAAAAATTCGTGTTGA…	PB.8682	2	6642_6|path1	3-770(+)	-	-	XP_026424275.1	S-norcoclaurine synthase-like [Papaver somniferum]
PB.8683.1	2	BKoreana_4kbUnder_HQ_transcript/37526,BKoreana_4kbUnder_HQ_transcript/39154	BKoreana_4kbUnder_HQ_transcript/37526	967	ACCATTACAAGGAAATCAAGAACATTGAACTCTTGAGAAAAAAGTGTTTTTTGAGTATAGGAGGAAAAGAAAAAAAATGAGGATAGAAATAGTTTTGTTGTTCCTAGTTTTCTTATTAGCATGCCCTATTTCACAAGGAAGACGTTTGGTTGGGTTGAGATTGAGTAGAAAATCTACCCTACAAAAGGTTCTTGTACACGAACTAGCAGTCGATGCATCAGCTGATGAAGTTTGGAAGATCTATAGCTCACCTGAAATCCCTATGCACCTTGATGATTTACTTCCCGGTGTGTTTGAGAAGCTTGAAGTTGAAGGGGATGGTGGTGTTGGCACTGTTATCTCAATGACCTTCCATCCAGGTGAAGTTCCACACAGTTACAAGGAAAAATTCGTGTTGAT…	PB.8683	1	6642_6|path3	1-966(+)	-	-	XP_026424275.1	S-norcoclaurine synthase-like [Papaver somniferum]
PB.8971.1	3	BKoreana_4kbUnder_HQ_transcript/39773,BKoreana_4kbUnder_HQ_transcript/40110,BKoreana_4kbUnder_HQ_transcript/41503	BKoreana_4kbUnder_HQ_transcript/39773	861	ATCACATAAAACTTCAAAGGCTTGAAGTAAACTAGCTAGGTGCATTGTGTGATCAGAGAGTACTAGACAGACTGAGAGAGTAGATCAGCAACTTAAAATGAGGAGGGAGTTGTTTTTAGTGTTGTTTGTTTCTTCTTTCGTTTACTGCAATGGTAAATATAAGGTGCTTGAGAATAGGATGGAGGTGCCTGTTTGTGCAGAAGATATTTGGGCTGTTTACAGTTCCCCTAAGCTGCCAAAGCTCATTGTGAAATTACTCCCAAGTGTATTTGAGAAAATAGATGTATTTGGCGATGGACGTGTTGGCACTGTTTTGAATGTTACCTTTCCTAAAGGATCAGTGCCGCGTCAATACATGGAGCAATTTGTGACTCTTAATCACAAGAAACGTATTAAAGA…	PB.8971	1	6830_0|path0	1-861(+)	-	-	XP_026450911.1	S-norcoclaurine synthase 2-like [Papaver somniferum]
PB.9306.1	2	BKoreana_4kbUnder_HQ_transcript/40542,BKoreana_4kbUnder_HQ_transcript/43337	BKoreana_4kbUnder_HQ_transcript/40542	715	AGAGCATCTTCCAATAATCCCTAAGCATCAAAGATTGGTTTGTCTGAAAAAGTTGCCAATATGAAGGAGCAACTCATCAACGAAGTTGAGGTAACTGTGGCTGCAGACAAACTTTGGGAATTTTATGGCACTTTGAAACTTGGGGTGACTATAGCTGAACTAGCTCCCGAGGTCATCGAAAAAGTTGAAGTCGTTGAAGGTGATGGAGGCGTCGGAACCGTTTTAAAGGTGGTATTTCCAGAAGGAACGCCCCTATTTACTTCTTACAAAGAAAAGTTCACAAAGCTTGATGGAGAAAAACGTCTAAAAGAGGCAGAAGTAATTGAAGGGGGGTACTTAAATCATGGATTCAGTTTATACAGAGTGACCTTCCAGATCATAGAGAAAGATGCAGAATCA…	PB.9306	1	7022_0|path0	1-715(+)	-	-	XP_010247387.1	PREDICTED: S-norcoclaurine synthase 2-like [Nelumbo nucifera]
6OMT, (RS)-norcoclaurine 6-O-methyltransferase (2.1.1.128)
PB.21937.1	1	BKoreana_4kbUnder_HQ_transcript/30962	BKoreana_4kbUnder_HQ_transcript/30962	1309	AAACTCACTCGTCAAGAAAAAAAAAATGGAAGAAGAAAGCATAGCACACCAAGCTAAACTCTGGAACATCATCTATGGGTTCGCAGAACCACTTGTACTCAGATGCGCGGTTGAGCTCGATATTGCTAATATCATCCACAATCATGGCAAGTCCATGACACACTCCGAATTGGCTTCACAGCTTCCGGTGAAACAACCTGTAAATTCCGACAGTTTGTACCGAGTAATGCGCTACTTGGCACAGATGGAGATATTTACTAAGACACTAGATGCCAATGGAGAAACCAGATACGGTCTTGCACCACCAGCAAAATTTTTGGTTGACGGGAACGAAAAGTGCATGGTTGGTGCACTAATGGAAATCACTGATAAGGAATTCATGGCTCCATGGTACTGCAT…	PB.21937	1	BKoreana_4kbUnder_HQ_transcript/30962	1-1309(+)	-	-	XP_010244054.1	PREDICTED: (RS)-norcoclaurine 6-O-methyltransferase-like [Nelumbo nucifera]
PB.7731.1	2	BKoreana_4kbUnder_HQ_transcript/32475,BKoreana_4kbUnder_HQ_transcript/33365	BKoreana_4kbUnder_HQ_transcript/33365	1245	AGGACTCTAGTTGATAATCATCATTTCAATTCAAAGTCCTGAAAATGGAGGAAGAAAACATAGCAAACCAAGCTAAATTATGGAGCATCATCTATGGCTTTTCAGACTCACTTGTGTTAAGATGTGCAGTAGAGCTTGATATTGCTAATATCATTCACAACCATGGAAAGTCCATGACACTCTCTGAATTGGCTTCAGTGCTTCCTGTGAAACAACCTATTAATTCGGATAGCTTGTACCGCGTAATGCGTTACTTGGCACACTTAAAAGTCTTCACTAAGACATTGGATGCAGATGGAGAAACCAGATATGGGCTCGCACCACCGGCTAAATTTTTGGTTAAAGGGAATGATATGTGCATGGTTGGCTCACTAATGGGGCTTACTGATAAGGATTTCA…	PB.7731	1	6018_1|path0	1-1245(+)	NW_017617849.1	Ipomoea nil cultivar Tokyo-kokei standard unplaced genomic scaffold, Asagao_1.1 scaffold1421, whole genome shotgun sequence	XP_010244054.1	PREDICTED: (RS)-norcoclaurine 6-O-methyltransferase-like [Nelumbo nucifera]
CNMT, (S)-coclaurine N-methyltransferase (2.1.1.140)
PB.6946.1	4	BKoreana_4kbUnder_HQ_transcript/29918,BKoreana_4kbUnder_HQ_transcript/31787,BKoreana_4kbUnder_HQ_transcript/30362,BKoreana_4kbUnder_HQ_transcript/27851	BKoreana_4kbUnder_HQ_transcript/27851	1520	ACGGGATTCCTCATTCCTATAAGAACCCTAAAGAATCACTTTCTATGCTCATAAACCCTACAGAAATTCTATCAAGTTATTTGTTTGTTGTAGATCTACTGTGACTGTGTGATTTTAGATATGGCACCAGTGGTGGATACTAATGGGATGAGAGGAATGAAAAAGGCAGAGTTGTTAAAGAGGTTGGAAGATGGGTTGGTTCCGTACAATGAAATCAAGCAGCTCATTAAGGTTCAACTCGAAAGGCGTCTGCAATGGGGTTATAAACCTACCTATGAACAACAAACAGCTCAACTCCTCAACTTTGCTCACTCTCTGCGAGAGATGCAAATTGCAAATGAGACTGAGACCATGGATTCCCAAGTGTATGAGGTTCCTGTCTCATTTTTGGAGATTATA…	PB.6946	1	5502_0|path0	1-1514(+)	-	-	XP_026398838.1	(S)-coclaurine N-methyltransferase [Papaver somniferum]
PB.7238.1	4	BKoreana_4kbOver_HQ_transcript/32191,BKoreana_4kbOver_HQ_transcript/32517,BKoreana_4kbUnder_HQ_transcript/31119,BKoreana_4kbUnder_HQ_transcript/31133	BKoreana_4kbUnder_HQ_transcript/31119	1388	GAAGAACCACAAGGCATTCTCTTCTTCTTTCCCTTGTGAGCATCAACTCAACTGTTCTTTTGAGTCATGGGTGGTGCACTGATTGAAGTGAGTGGGCAGAAATTGAGCAAGGCCGAGTTGTTGAAAAACATCGAAGAAGGTTTGATTCCGGACGATGAGTTGAGGAGACTCATGAGAGGTGAACTTGCGAAGCGCATTCAATGGGGTTACAAACCTACCCATGAACAACAAGTAGCCCAAGCCATCAACTTTGCTCATTCTCTCCGGAAAATGAAGATTGCAAATGAGGCGGAGACGCTTGTTGAGGAAGTGTATGAGATGCCCATGTCCTTTCTTAGACTCATGCTTGGTCCAACTCTAAAACTAAGTTGCCTCTACTTCAAAAATGAATTCACGACG…	PB.7238	3	5696_0|path0	1-1616(+)	-	-	XP_026398838.1	(S)-coclaurine N-methyltransferase [Papaver somniferum]
PB.7238.2	1	BKoreana_4kbUnder_HQ_transcript/29295	BKoreana_4kbUnder_HQ_transcript/29295	1439	GAAGAACCACAAGGCATTCTCTTCTTCTTTCCCTTGTGAGCATCAACTCAACTGTTCTTTTGAGTCATGGGTGGTGCACTGATTGAAGTGAGTGGGCAGAAATTGAGCAAGGCCGAGTTGTTGAAAAACATCGAAGAAGGTTTGATTCCGGACGATGAGTTGAGGAGACTCATGAGAGGTGAACTTGCGAAGCGCATTCAATGGGGTTACAAACCTACCCATGAACAACAAGTAGCCCAAGCCATCAACTTTGCTCATTCTCTCCGGAAAATGAAGATTGCAAATGAGGCGGAGACGCTTGTTGAGGAAGTGTATGAGATGCCCATGTCCTTTCTTAGACTCATGCTTGGTCCAACTCTAAAACTAAGTTGCCTCTACTTCAAAAATGAATTCACGACG…	PB.7238	3	5696_0|path0	1-1537(+)	-	-	XP_026398838.1	(S)-coclaurine N-methyltransferase [Papaver somniferum]
PB.7238.3	1	BKoreana_4kbUnder_HQ_transcript/30092	BKoreana_4kbUnder_HQ_transcript/30092	1408	GAAGAACCACAAGGCATTCTCTTCTTCTTTCCCTTGTGAGCATCAACTCAACTGTTCTTTTGAGTCATGGGTGGTGCACTGATTGAAGTGAGTGGGCAGAAATTGAGCAAGGCCGAGTTGTTGAAAAACATCGAAGAAGGTTTGATTCCGGACGATGAGTTGAGGAGACTCATGAGAGGTGAACTTGCGAAGCGCATTCAATGGGGTTACAAACCTACCCATGAACAACAAGTAGCCCAAGCCATCAACTTTGCTCATTCTCTCCGGAAAATGAAGATTGCAAATGAGGCGGAGACGCTTGTTGAGGAAGTGTATGAGATGCCCATGTCCTTTCTTAGACTCATGCTTGGTCCAACTCTAAAACTAAGTTGCCTCTACTTCAAAAATGAATTCACGACG…	PB.7238	3	5696_0|path0	1-1536(+)	-	-	XP_026398838.1	(S)-coclaurine N-methyltransferase [Papaver somniferum]
PB.7239.1	1	BKoreana_4kbUnder_HQ_transcript/32492	BKoreana_4kbUnder_HQ_transcript/32492	1293	GAAGAACCACAAGGCATTCTCTTCTTCTTTCCCTTGTGAGCATCAACTCAACTGTTCTTTTGAGTCATGGGTGGTGCACTGATTGAAGTGAGTGGGCAGAAATTGAGCAAGGCCGAGTTGTTGAAAAACATCGAAGAAGGTTTGATTCCGGACGATGAGTTGAGGAGACTCATGAGAGGTGAACTTGCGAAGCGCATTCAATGGGGTTACAAACCTACCCATGAACAACAAGTAGCCCAAGCCATCAACTTTGCTCATTCTCTCCGGAAAATGAAGATTGCAAATGAGGCGGAGACGCTTGTTGAGGAAGTGTATGAGATGCCCATGTCCTTTCTTAGACTCATGCTTGGTCCAACTCTAAAACTAAGTTGCCTCTACTTCAAAAATGAATTCACGACG…	PB.7239	1	5696_0|path1	1-1522(+)	-	-	XP_026398838.1	(S)-coclaurine N-methyltransferase [Papaver somniferum]
PB.7290.1	2	BKoreana_4kbUnder_HQ_transcript/29269,BKoreana_4kbUnder_HQ_transcript/29602	BKoreana_4kbUnder_HQ_transcript/29269	1424	AACAAGAAGGCAAGTAGTTAGTACTGTCTGCCTCTCATCACTCTCTTTCTTTAGATTGTTAATCATGGCTGCGGTGGAAGCTGAAACTAATTACAACAATACAACTACTACTTGTGATGATACCAAGCAGCAGGAGCAGCATAAGATGATGAATAAGGATGAACTGCTGAAGAAGCTTGAGAATGGGTCAATACCTGATCATGAAATCAAGCAGCTCATCGGGGCTCAATTGGAAAGGCGTTTGAGATGGGGTTACAAGCCCACTTATGAACAACAACTTGCTCAACTTCTCGACTTGGCTCATTCTCTGCGCAAAATGAAAATCGCGGATGAAGTAGAGACCCTGGATTCCCAAATGTATGAGGTCCCCATCTCCTTTCTAAGGATCATGAATGGCGC…	PB.7290	1	5735_0|path0	1-1424(+)	-	-	XP_026422451.1	(S)-coclaurine N-methyltransferase-like isoform X3 [Papaver somniferum]
PB.7454.1	3	BKoreana_4kbOver_HQ_transcript/32414,BKoreana_4kbUnder_HQ_transcript/30738,BKoreana_4kbUnder_HQ_transcript/31485	BKoreana_4kbUnder_HQ_transcript/30738	1380	GGCCCAATTAAATTAATCAGAGCTAAGGTATATAAGTAGGGTGGCCAAAGTCCAAACAAGGGAAATAAAAAAAAAACACTGTTTCTCTGATAAACAAAGGCAAAGCCATGGAAGTTAAGCAAGCAGGCAAAGAAGGTGTTACAGAGTTGTTAGTGAAGAAGATGGAGCTTGGTCTTGTTCCAGAAGAGGAGATTAGAAGGCTAATGAGGATTCAGATACAAAAACGTCTCGAATGGGGTTATAAACCAACTCATGAAGAACAACTAGCTCATCTCACCAAGTTCATCCAGAATATAAGAGGCATGAAAATGGCTGATGAAATTGATGCTTTAGATGCTAAGATGTACGAAATACCGCTTCCCTTCCTTCAAACTATATGCGGGAAAACCTTAAAGTTCA…	PB.7454	1	5844_0|path0	1-1384(+)	-	-	XP_026398838.1	(S)-coclaurine N-methyltransferase [Papaver somniferum]
NMCH, (S)-N-methylcoclaurine 3'-hydroxylase/N-methylcoclaurine 3'-monooxygenase (CYP80B) (1.14.13.71)
PB.10724.1	1	BKoreana_4kbOver_HQ_transcript/24744	BKoreana_4kbOver_HQ_transcript/24744	3786	ATAATTCTTAAAAATAGGGGAGGGTAAAACCAAAAAGTAAAGTTAGAAATAGACACATCTCTTTCATCTCCCTTTCCTCTCCTCTCCTCCCCTCTCCTTCTTCTCCTCCCTCCTCACCTGGACGACACCATCCCCGCCAGTTGCTAGAAGAATTAGTTTTCAGAAGGTTGTTGAAGAGAAGAAGTGGAGAGATTTGAGTTTCCTCCAGCTGCAACTGCAACCGCAACCAGGTAGGTTTCGTGATTTTTTTTTGTGTGAGCTCTCCATATTCTTTTATCTGAAGAGCGTTGTTAGGAATTGAGACCCACTTGAGAAGCCTATTGATGCATACGACGATGTGTTGTTTGATTTAGAAACACCCATCGAAAACATCTTTTACTACAATCAAACTTTTAAGTA…	PB.10724	2	7214_12241|path1	1-4034(+)	NC_036642.1	Cucurbita pepo subsp. pepo cultivar mu-cu-16 chromosome LG05, ASM280686v2, whole genome shotgun sequence	XP_010253990.1	PREDICTED: probable (S)-N-methylcoclaurine 3'-hydroxylase isozyme 2 [Nelumbo nucifera]
PB.10724.2	1	BKoreana_4kbOver_HQ_transcript/21813	BKoreana_4kbOver_HQ_transcript/21813	4006	AAAGTTAGAAATAGACACATCTCTTTCATCTCCCTTTCCTCTCCTCTCCTCCCCTCTCCTTCTTCTCCTCCCTCCTCACCTGGACGACACCATCCCCGCCAGTTGCTAGAAGAATTAGTTTTCAGAAGGTGGGGTTTTTTCTCTAATTAGTTTTTTCCACTTATTTACTCATAAAATTGTTATTTGTGCAAAACTATTGTAGGTTGTTGAAGAGAAGAAGTGGAGAGATTTGAGTTTCCTCCAGCTGCAACTGCAACCGCAACCAGGTAGGTTTCGTGATTTTTTTTTGTGTGAGCTCTCCATATTCTTTTATCTGAAGAGCGTTGTTAGGAATTGAGACCCACTTGAGAAGCCTATTGATGCATACGACGATGTGTTGTTTGATTTAGAAACACCCAT…	PB.10724	2	7214_12241|path1	39-4044(+)	NC_036642.1	Cucurbita pepo subsp. pepo cultivar mu-cu-16 chromosome LG05, ASM280686v2, whole genome shotgun sequence	XP_010253990.1	PREDICTED: probable (S)-N-methylcoclaurine 3'-hydroxylase isozyme 2 [Nelumbo nucifera]
PB.10725.1	1	BKoreana_4kbOver_HQ_transcript/19082	BKoreana_4kbOver_HQ_transcript/19082	4167	AAAAAGTAAAGTTAGAAATAGACACATCTCTTTCATCTCCCTTTCCTCTCCTCTCCTCCCCTCTCCTTCTTCTCCTCCCTCCTCACCTGGACGACACCATCCCCGCCAGTTACTAGAAGAATTAGTTTTCAGAAGGTTGTTGAAGAGAAGAAGTGGAGAGATTTGAGTTTCCTCCAGCTGCAACTGCAACCGCAACCAGGTAGGTTTCGTGATTTTTTTTTGTGTGAGCTCTCCATATTCTTTTATCTGAAGAGCGTTGTTAGGAATTGAGACCCACTTGAGAAGCCTATTGATGCATACGACGATGTGTTGTTTGATTTAGAAACACCCATCGAAAACATCTTTTACTACAATCAAACTTTTAAGTATTTCCAGAATCACTAATATGATTTCCCAATC…	PB.10725	1	7214_12241|path2	32-4191(+)	NW_021637380.1	Prosopis alba isolate B1F8T4 unplaced genomic scaffold, ASM479914v1 tig00013034_pilon, whole genome shotgun sequence	XP_010253990.1	PREDICTED: probable (S)-N-methylcoclaurine 3'-hydroxylase isozyme 2 [Nelumbo nucifera]
PB.21419.1	1	BKoreana_4kbUnder_HQ_transcript/18424	BKoreana_4kbUnder_HQ_transcript/18424	1907	ACCATTGTCATTGTATGAGCTGTGTTGCATCTTTTGCCTCAATTGTTATATTTCCACAGTGAGCTAATGATGAAAATCATGGAAGAAGCAAACGCAAAGAGCAATCTCTTCTTCCTTCTTCTTGCACTACCACCCCTTGTTTACTTCATCTTAAAGTACATCAAATCCCCGACTCTTCCACCAGGCCCATTTTCATGGCCTATCATAGGCAATCTCTTTAGCATAGGAAACAAACCTCATGCATCACTAGCTCAGCTATCCAATGCCCACGGCCCAATCATTTCTGTATGTCTCGGTACTAGACTCGTCGTTGTTGGATCGTCTCCTTCTGTAGCTATGGAAATCCTCAAAATTCATGATCTTGTAATGTCAGCCCGGTACATACCAAATGCATCATAT…	PB.21419	1	BKoreana_4kbUnder_HQ_transcript/18424	1-1907(+)	NC_044912.1	Quercus lobata isolate SW786 chromosome 9, ValleyOak3.0 Primary Assembly, whole genome shotgun sequence	XP_028054956.1	probable (S)-N-methylcoclaurine 3'-hydroxylase isozyme 2 [Camellia sinensis]
PB.5745.1	2	BKoreana_4kbUnder_HQ_transcript/23513,BKoreana_4kbUnder_HQ_transcript/24907	BKoreana_4kbUnder_HQ_transcript/23513	1709	GATGTTTGGTGCTTTATCATCACATTGCAACCCCACTTTGAATGATCAAACCATATAGAATTACATAACTGCGGGGGCTTTATAACTAACTATAAGAAGCAACTCTATGCATCAGTTCATGAATACATTCCCATTCCCCTAGTGAAGTATGGATCTCATTACATGTTTAGTTGTACTATCTTTGTTCTTCTTCCTCTACTTGTTCATAACTGATCATTTAAGTAGAAAGGGTCTTCCCCCAGGGCCTAGACCATGGCCAATAATCGGAAACCTTCTTCAACTAGGAGAAAAACCCCATTCTGAATTCGCCAAACTAGCCCAAACATATGGTGAAATTTTCACCTTAAAGCTAGGAACACAAACAGTGGTTGTAGCTTCATCTCCAGCAGCAGCAACTGA…	PB.5745	2	4756_0|path0	1-1710(+)	-	-	XP_026418925.1	(S)-N-methylcoclaurine 3'-hydroxylase isozyme 1 [Papaver somniferum]
PB.5745.2	4	BKoreana_4kbOver_HQ_transcript/30666,BKoreana_4kbUnder_HQ_transcript/19402,BKoreana_4kbUnder_HQ_transcript/18694,BKoreana_4kbUnder_HQ_transcript/34892	BKoreana_4kbUnder_HQ_transcript/19402	1866	ATACATTCCCATTCCCCTAGTGAAGTATGGATCTCATTACATGTTTAGTTGTACTATCTTTGTTCTTCTTCCTCTACTTGTTCATAACTGATCATTTAAGTAGAAAGGGTCTTCCCCCAGGGCCTAGACCATGGCCAATAATCGGAAACCTTCTTCAACTAGGAGAAAAACCCCATTCTGAATTCGCCAAACTAGCCCAAACATATGGTGAAATTTTCACCTTAAAGCTAGGAACACAAACAGTGGTTGTAGCTTCATCTCCAGCAGCAGCAACTGAGATCCTAAAAACCCATGATCGTATTCTCTCCGGTCGTTATGTGTTCCAGAGCTTTCGGGTGATGGAACATGTCGAGAACTCAATAGTTTGGTGTCAATGCAATGATAATTGGAAGATGTTGA…	PB.5745	2	4756_0|path0	111-1988(+)	-	-	XP_026418925.1	(S)-N-methylcoclaurine 3'-hydroxylase isozyme 1 [Papaver somniferum]
PB.5792.1	3	BKoreana_4kbOver_HQ_transcript/31044,BKoreana_4kbUnder_HQ_transcript/20485,BKoreana_4kbUnder_HQ_transcript/20674	BKoreana_4kbUnder_HQ_transcript/20674	1796	AATGCATGCAGGGCAAACCAGCATTCCAAATCAGCTATAATGGATTACATAGTTGGATTTGTGTCCATCTCTCTTGTTGCACTTCTCTACTTTCTACTCTTCAAACCCAAACACACAAACCTCCCACCAAGCCCTCCTGCATGGCCAATTGTTGGCCATTTACCAGACCTTATAAGCAAAAACAGTCCACCTTTCTTAGACTACATGTCTAACATAGCACAAAAATATGGCCCTCTAATCCATCTCAAATTTGGCCTCCATTCTTCCATTTTTGCTTCCACCAAAGAAGCCGCCATGGAAATCCTGCAAACAAACGATAAAGTGTTATCGGGGCGTCAACCACTTCCTTGCTTTCGTATCAAACCCCACATCGATTACTCCATATTATGGTCAGATAGC…	PB.5792	2	4785_0|path0	1-1796(+)	-	-	XP_010253990.1	PREDICTED: probable (S)-N-methylcoclaurine 3'-hydroxylase isozyme 2 [Nelumbo nucifera]
PB.5792.2	1	BKoreana_4kbUnder_HQ_transcript/24399	BKoreana_4kbUnder_HQ_transcript/24399	1628	AATGCATGCAGGGCAAACCAGCATTCCAAATCAGCTATAATGGATTACATAGTTGGATTTGTGTCCATCTCTCTTGTTGCACTTCTCTACTTTCTACTCTTCAAACCCAAACACACAAACCTCCCACCAAGCCCTCCTGCATGGCCAATTGTTGGCCATTTACCAGACCTTATAAGCAAAAACAGTCCACCTTTCTTAGACTACATGTCTAACATAGCACAAAAATATGGCCCTCTAATCCATCTCAAATTTGGCCTCCATTCTTCCATTTTTGCTTCCACCAAAGAAGCCGCCATGGAAATCCTGCAAACAAACGATAAAGTGTTATCGGGGCGTCAACCACTTCCTTGCTTTCGTATCAAACCCCACATCGATTACTCCATATTATGGTCAGATAGC…	PB.5792	2	4785_0|path0	1-1627(+)	-	-	XP_010253990.1	PREDICTED: probable (S)-N-methylcoclaurine 3'-hydroxylase isozyme 2 [Nelumbo nucifera]
PB.6474.1	8	BKoreana_4kbOver_HQ_transcript/31398,BKoreana_4kbOver_HQ_transcript/31424,BKoreana_4kbUnder_HQ_transcript/23491,BKoreana_4kbUnder_HQ_transcript/24715,BKoreana_4kbOver_HQ_transcript/31633,BKoreana_4kbUnder_HQ_transcript/27178,BKoreana_4kbUnder_HQ_transcript/30564,BKoreana_4kbUnder_HQ_transcript/37870	BKoreana_4kbUnder_HQ_transcript/24715	1637	ACTCACTTTGTACTATTACCATAACCAATGGATCTAAATACTGCACTCCTTTACTTGATCCCAGTTGTTCTTGTGTATTATATTCTCTTCAAGCCTAAACACAAGAACCTCCCACCTGGTCCAAAACCATGGCCTTTGATAGGTAACATACCAGTATTATTTGGCAGCGGGAAGCCACTCCATGTCACCCTAACTGACATGGCGCGTACCCACGGACCAATTATAACCCTGTGGATGGGAACCCAGCCAACAGCCATAGCTTCGACTGCAGAGTCGGCCATGGAGATTCTCAAAACCCATGATCGTCTCTTCTCTGGCAGGGCTGTCCGTATGAGCTTCCGCTTGAAACACCATATCAAATATTCCCTTGTTTGGGCCGACTGTTCGGAATACTGGAAA…	PB.6474	1	5210_0|path2	1-1673(+)	-	-	XP_010253990.1	PREDICTED: probable (S)-N-methylcoclaurine 3'-hydroxylase isozyme 2 [Nelumbo nucifera]
PB.6475.1	1	BKoreana_4kbUnder_HQ_transcript/24807	BKoreana_4kbUnder_HQ_transcript/24807	1626	AAACACCATCACTTGTATTGGAAACACACAGAGAGTTAGTACTACTGATTCCATCACCATTACTATTACCAATGGATCTAAATACTGAACTCCTTTACTTCATCCCAATTGTTCTCGTGTGCTACATTCTTTTCAAGCCTAAACACAAGAACCTTCCACCCGGGCCAAAACCATGGCCTTTGATAGGCAACATACCAGCATTATTTGGCAGTGGGAAGCCACTCCATGTCACCCTAACTGACATGGCACATACCCACGGACCAATTATAACCCTGTGGATGGGAACCCAGCCGACAGCCATAGCATCGACTGCAGAGTCAGCCATGGAGATTCTCAAAACCCATGACCGTCTCTTCTCTGGCAGGGCCATCCGCATGAGCTTTCGCTTAAAACACCATA…	PB.6475	1	5210_0|path3	1-1626(+)	-	-	XP_010253990.1	PREDICTED: probable (S)-N-methylcoclaurine 3'-hydroxylase isozyme 2 [Nelumbo nucifera]
4’OMT, 3'-hydroxy-N-methyl-(S)-coclaurine 4'-O-methyltransferase (2.1.1.116)
PB.7613.1	3	BKoreana_4kbOver_HQ_transcript/32507,BKoreana_4kbUnder_HQ_transcript/30603,BKoreana_4kbUnder_HQ_transcript/32125	BKoreana_4kbUnder_HQ_transcript/30603	1340	AAGTCTCAAAGTAATAGGTTCAAGTGTTAAGAAACGAAGTGGGAAAGCAAAGTTTCAGAGCAGGAAAAAATGGAGTTGAATGGAAAGGATGAGTCTGTAGACATTAAGGCACAAGCTCATCTATGGAAGATCATATATGGCTTTGCTGATTCCCTTGTCCTTCGATGTGCTGTAGAGCTTGGGATAGCGGATATCATCAACGACAACAACCAGCCTATCACACTCCCTGACCTTGCTGCCAAACTCCCAGTCTCCAATGTGAATTTTGATCACTTGTATCGAATTCTTCGGTACTTAGCCCACATGAAGCTGATCAAACAAGAGGAGAAACGAGGTGTTACACTCTACTCACTTGAACCAATTGGAACAATGTTGGTAAAGAATGCAAAGAGAAACATG…	PB.7613	1	5945_0|path0	1-1345(+)	-	-	XP_026440860.1	3'-hydroxy-N-methyl-(S)-coclaurine 4'-O-methyltransferase 2 [Papaver somniferum]
PB.7614.1	1	BKoreana_4kbUnder_HQ_transcript/31864	BKoreana_4kbUnder_HQ_transcript/31864	1294	AAGTCTCAAAAGTATTAGTTTCAAGTGTTAGAAACTAAGTGGGAGAGCAAAGTCTCAGAGCAGGAAAAAATGGAGTTGAATGGGAAGGATGAGTCTGTAGACATCAAAGCACAAGCTCATCTATGGAAGATCATATATGGCTCTGCCGATTCCCTTGTCCTCCGATGTGCAGTAGAGCTTGGGATAGCAGACATCATCAATGACAACAACCAACCCATCACACTCCCTGACCTTGCATCCAAACTCCCACTCTCCAATGTGAATATTGATCATTTGTACCGAATTCTTCGGTTCTTAGCCCACATGAAGTTGATCAAACAAGAGGAGAAACAAGGCGTTACGCTTTACTCACTTGAACCAATTGGAACATTGTTGGTAAGGAATGCAAAGAGAAACATG…	PB.7614	1	5945_2|path0	1-1294(+)	NW_017353140.1	Raphanus sativus cultivar WK10039 unplaced genomic scaffold, Rs1.0, whole genome shotgun sequence	XP_026440860.1	3'-hydroxy-N-methyl-(S)-coclaurine 4'-O-methyltransferase 2 [Papaver somniferum]
BBE, berberine bridge enzyme (reticuline oxidase) (1.21.3.3)
PB.5964.1	2	BKoreana_4kbOver_HQ_transcript/30883,BKoreana_4kbUnder_HQ_transcript/21883	BKoreana_4kbOver_HQ_transcript/30883	1757	AAACAACAAAACAAAACATGCAAACAGCCCTATTCTTCCTTGTTACTATCTGTACTATAACAATGTACATTAGGTGATGTTAACCTCTCTTCTTGTCTAACCTCTAATGGAGTCTCTAACTTCACTGCACTCTCTACTTCTTCAGACTCAGACTACCACAGACTTCTCTATGTTTCCATGCAAAACCAAATTTTTACCAGACCCAAGTTCCCCAGACCTTCCATGATTATATTGCCTCAGAGCAAAGAAGAGCTCGCTGCGTCGGTTGTATGTTCCAAGAGAGGGTTATGGACTATAAGGTTAAGGAGTGGTGGTCATAGTTACGAAGGGTTGTCATATGTAGCCGATACCCCCTTTGTAGTTATTGACTTGATGAACTTGAACCGGATTTCGATTGAT…	PB.5964	1	4899_0|path0	1-1757(+)	NC_039365.1	Papaver somniferum cultivar HN1 chromosome 8, ASM357369v1, whole genome shotgun sequence	XP_026421833.1	reticuline oxidase [Papaver somniferum]
STOX, (S)-tetrahydroprotoberberine oxidase (1.3.3.8)
PB.5576.1	2	BKoreana_4kbUnder_HQ_transcript/18034,BKoreana_4kbUnder_HQ_transcript/22692	BKoreana_4kbUnder_HQ_transcript/18034	1841	AAGCTAGAGTTCTTAGTCTCTCTTCAATTGTAATGCCTTCCCAAGTCATGTTATTGGATGAACATCAATGCCATGTCCAACGAAATTTCCTTCAAATTAGTCTATAAAAGTTACCAGACATCCAGTTCTCTCATTCAAACCAAAATTTTATCTTAGCTAATCACAATGGCAAAGCCAATAGCACCAATAGTTTTCATATTATCACTTTTTTCTTCTCATCTTCTCCTACTAGTTTCAGCCAATAATGAAACCTTTCACCAATGTTTTTCTAGCCTTTCTACTCTCTCAGCTAATAAAAGAACAAACATTTCTGACTTGCTTTACACTCCCAAATCCACTTCCTTTACTTCTATCTTGCATTCCACTATACAAAATCTCAGGTTCAATTCATCCACAATC…	PB.5576	1	4650_0|path0	1-1841(+)	NC_047653.1	Prunus dulcis chromosome 4, ALMONDv2, whole genome shotgun sequence	XP_010276872.1	PREDICTED: tetrahydrocannabinolic acid synthase-like [Nelumbo nucifera]
SOMT, (S)-scoulerine 9-O-methyltransferase (2.1.1.117)
PB.7760.1	4	BKoreana_4kbOver_HQ_transcript/32485,BKoreana_4kbUnder_HQ_transcript/31985,BKoreana_4kbUnder_HQ_transcript/32285,BKoreana_4kbUnder_HQ_transcript/32614	BKoreana_4kbUnder_HQ_transcript/31985	1299	ACCAACAAAGCACACAATAAACCAAAGCCAAACTACACTCACAATGGCTTACACTCACAATGGCCTAGCTACTCAAGAGAGTCCTAGCTATCTCTCAGGTTTAGGCCTATCACGCTTAATCTGCCTTCCAATGGCACTAAGAGCAGCAATCGAGCTCAACGTGTTCGAAATCATATCCCAAGCTGGTCCAAAAGCGCAACTTTCTTCATCACAAATCCTCACAAAAATCCCCACAAAGAACCCCAATGGAGCGATAGCCTTAGAGCGCATTCTTAGACTGTTGGGTGCAAGTTCAATCCTCTCAGTCTCCACAAACTCATCAAACCAAAGAGTTTATGGCCTAACAAGTGAGTCCCGTACATTGGTGCCCAGAGCTGACCAAGTTTCTGTGGTGCCTAT…	PB.7760	1	6034_0|path0	1-1298(+)	NC_029787.2	Arachis ipaensis cultivar K30076 chromosome B03, Araip1.1, whole genome shotgun sequence	XP_010242195.1	PREDICTED: (S)-scoulerine 9-O-methyltransferase-like [Nelumbo nucifera]
CAS/CYP719A21, canadine synthase enzyme (1.14.21.5)
PB.4732.1	3	BKoreana_4kbUnder_HQ_transcript/14713,BKoreana_4kbUnder_HQ_transcript/14973,BKoreana_4kbUnder_HQ_transcript/18748	BKoreana_4kbUnder_HQ_transcript/14973	2025	ATAACTTGGGAATTGTCCAATGTTCTAATCATCATTCCCTGAAATCTAAAATCAACAATTGGAGATGCATATTAGCCAGCATATTCTACTCATCCACTGCCATGTCTCTCTGCTCTCCTCTATATTCCTTTCCTCTTTTGTCGCTCGAATTCTTCAGTGATTGAAGATCTACTGCAAAACCCCAAACCAAAGGTTTTATCCATCATTGCAGTACCCTAGAGAAGAAAAGCTATCTGCAACTACTTGGTTTTTTATGTGCATACAGTGGACGACCTTAGTATAACCTACAAGGACATCCACTGTTTGCATGTTGTAAAGTAGCAACCTTATAAAACCCATATATGTTGTAGTGATTATCATCATTTACGGGTTGATAAAGATGGAGGTCACTCTGAGTAG…	PB.4732	1	4136_0|path1	1-2026(+)	-	-	AAU20771.1	(S)-stylopine synthase 1-like [Papaver somniferum]
PB.4733.1	2	BKoreana_4kbOver_HQ_transcript/31204,BKoreana_4kbUnder_HQ_transcript/23598	BKoreana_4kbOver_HQ_transcript/31204	1675	AGACAAAGCAAACCAAAGAATTAACTATTAACCGAGTCATTTGCTGTGTTGATGGAGGTCACCCTATCTCTATGGCCGGCTCTCATCACCATTTTCACACTACTGTTAACCATATCCATCTTATGCAGAACAAAGTTGTCTTCCTCATCCTCCACAACCGAATGGCCAATCGGGCCGAAAACCCTACCCATCATTGGGAACTTACATCAACTAGGAGCTGAAGTGCAACATGTGGCTTTATCGAAGCTTGCTAAACTTCATGGCGGTGTAATGACCATCTGGATTGGAAGTTGGCGACCAGTAATCGTTGTGAGCAACATTGCTGAAGCTTGGGAAGTGCTTGTCAACAAGTCATTGGACTACGCTGCACGTGGACCACCTGAAGTAACCAAATTATCT…	PB.4733	1	4136_2|path0	1-1675(+)	-	-	AGL76711.1	(S)-canadine synthase, partial [Coptis chinensis]
PB.6044.1	4	BKoreana_4kbOver_HQ_transcript/30947,BKoreana_4kbOver_HQ_transcript/31383,BKoreana_4kbUnder_HQ_transcript/22260,BKoreana_4kbUnder_HQ_transcript/23169	BKoreana_4kbUnder_HQ_transcript/22260	1738	ATTCAAGAACAGAGAGAAATATCGTTCTAGCTTAGAAATCATGGAGTTCACTGTATGGGTTGTGGGTTTTAATGTCCTTGTAGTAGTAGCCATGACAATGTTCTTACTTAGAACAAAGTCATCTTCCTCCACAACAAAATGGCCTATTGGGCCTAAGAAACTACCCATCATAGGTAACTTGCATCAACTCGGAGGCGACGTGCTCCACGTTGCTTTAGCGAAGCTCGCTAAAGTGCATGGTGGCATAATGACTATCTGGATTGGAAGTTGGCGACCAGTTATTGTCGTCAGTGACATCGACAAAGCTTGGGAGGTGCTTGTTAACAAGTCCTCAGACTACTCTGCTCGTGACATGCCTGAGATTACCAAAATTGCTTCAGCAAGCTGGCACACCATCTC…	PB.6044	2	4952_0|path0	1-1739(+)	-	-	Q948Y1.1	RecName: Full=(S)-canadine synthase; AltName: Full=(S)-tetrahydrocolumbamine oxidase (methylenedioxy-bridge-forming); AltName: Full=Cytochrome P450 719A1 [Coptis japonica]
PB.6044.2	3	BKoreana_4kbUnder_HQ_transcript/22580,BKoreana_4kbUnder_HQ_transcript/23511,BKoreana_4kbUnder_HQ_transcript/35467	BKoreana_4kbUnder_HQ_transcript/23511	1626	ATTCAAGAACAGAGAGAAATATCGTTCTAGCTTAGAAATCATGGAGTTCACTGTATGGGTTGTGGGTTTTAATGTCCTTGTAGTAGTAGCCATGACAATGTTCTTACTTAGAACAAAGTCATCTTCCTCCACAACAAAATGGCCTATTGGGCCTAAGAAACTACCCATCATAGGTAACTTGCATCAACTCGGAGGCGACGTGCTCCACGTTGCTTTAGCGAAGCTCGCTAAAGTGCATGGTGGCATAATGACTATCTGGATTGGAAGTTGGCGACCAGTTATTGTCGTCAGTGACATCGACAAAGCTTGGGAGGTGCTTGTTAACAAGTCCTCAGACTACTCTGCTCGTGACATGCCTGAGATTACCAAAATTGCTTCAGCAAGCTGGCACACCATCTC…	PB.6044	2	4952_0|path0	2-1627(+)	-	-	Q948Y1.1	RecName: Full=(S)-canadine synthase; AltName: Full=(S)-tetrahydrocolumbamine oxidase (methylenedioxy-bridge-forming); AltName: Full=Cytochrome P450 719A1 [Coptis japonica]
COR, codeinonereductase (1.1.1.247)
PB.22047.1	1	BKoreana_4kbUnder_HQ_transcript/33068	BKoreana_4kbUnder_HQ_transcript/33068	1262	ATCTTATCTTTTGTTTCTCCTTGTTAAACAAACAGATCAGAGGTAGAAGAAACTAAAACAACTGTAACAATCTCAACTAGAGCACAGATGGCTATTATACCCGACGTAACATTGAACTCCAGTCATCAAATGCCTCTTATAGCCTTTGGAACAGCAGCATTTCCCTTTGCAGAGTCGGACATCGTGAAACAGGCAATACTATGTGGAATCAAGAATGGGTACAGACACTTTGATACTGCTGCCCTATACCAGACAGAGAAATCACTTGGTAATGCTATAGCTGAAGCACTTGACCTTGGCCTTATTAAATCTCGAGATGAACTCTTCATCACCTCCAAGTTATGGTGCAGCGATGCTCATCAAGACCGTGTTATCCCTGCTCTTTGGAAGACTCTCCAG…	PB.22047	1	BKoreana_4kbUnder_HQ_transcript/33068	1-1262(+)	NC_039362.1	Papaver somniferum cultivar HN1 chromosome 5, ASM357369v1, whole genome shotgun sequence	XP_006483763.1	non-functional NADPH-dependent codeinone reductase 2 [Citrus sinensis]
PB.22204.1	1	BKoreana_4kbUnder_HQ_transcript/35936	BKoreana_4kbUnder_HQ_transcript/35936	1100	AACCATAAACTAGAGCACAGAAGAGATGGGTGTTGTACCTGTGGTAACCCTGAACTCTGGTCATGAGATGCCTCTTGTAGGCTTTGGAACAGCAGTGCCTGCCTTCGGGGGATCAGACGCCATAAAGCAAGCAATACTATGTGGAATCAAGAATGGTTACAGACACTTCGACACTGCTTCTGTATACCAAACAGAGAAGTCGCTTGGAGAAGCTATAGTGGAAGCGCTTCGCCTTGGCCTTATCAAATCTCGAGATGAACTCTTCATTACCTCCAAGTTATGGTGTACAGATGCTCATCAAGATCGCGTTCTCCCTGCCCTTAGGGAGACTCTCAAGAATCTTCACTTGGATTACCTTGATCTTTACCTCATACATTGGCCGCTAAGCGCAAAGCCAGG…	PB.22204	1	BKoreana_4kbUnder_HQ_transcript/35936	1-1100(+)	NW_010729145.1	Nelumbo nucifera unplaced genomic scaffold, Chinese Lotus 1.1 scaffold00072, whole genome shotgun sequence	XP_026443041.1	non-functional NADPH-dependent codeinone reductase 2-like [Papaver somniferum]
PB.4259.1	4	BKoreana_4kbUnder_HQ_transcript/42974,BKoreana_4kbUnder_HQ_transcript/43310,BKoreana_4kbUnder_HQ_transcript/42454,BKoreana_4kbUnder_HQ_transcript/41724	BKoreana_4kbUnder_HQ_transcript/41724	693	ATAGAGAAACAGAGCAATGGGTATTGTTCCAGAGGTTACATTGAATTCAGGCTACCAAATGCCTATTGTAGGCTTTGGAACAGCTGAAAACTATCCATTTGTTAAGTCAGAAGCAGCAAAACCGGCAATACTATTTGCAATCAAGAATGGTTACAGACATTTTGACACAGCTGCCACATACCAATCAGAGGAATCACTTGGCGAAGCTATAGCAGAGGCACTTCATCTTAAGGTGATCAAATCTCGGGATGAACTCTACATCACTTCCAAGATATGGTGTAGTGATTGTCACCAAGATCGCGTTCTGCCTGCTCTCAAGAAGACTCTCCAATAATTCCTTTATATGCCTTTATCATGTATAATTAATGAATGCTTTGGTACATACACATTTGGATGGTA…	PB.4259	3	3854_0|path11	2-619(+)	NW_019028640.1	Carica papaya cultivar SunUp unplaced genomic scaffold, Papaya1.0, whole genome shotgun sequence	XP_026443536.1	non-functional NADPH-dependent codeinone reductase 2 [Papaver somniferum]
PB.4259.2	1	BKoreana_4kbUnder_HQ_transcript/28715	BKoreana_4kbUnder_HQ_transcript/28715	1490	AGCCATAGAGAAACAGAGCAATGGGTATTGTTCCAGAGGTTACATTGAATTCAGGCTACCAAATGCCTATTGTAGGCTTTGGAACAGCTGAAAACTATCCATTTGTTAAGTCAGAAGCAGCAAAACCGGCAATACTATTTGCAATCAAGAATGGTTACAGACATTTTGACACAGCTGCCACATACCAATCAGAGGAATCACTTGGCGAAGCTATAGCAGAGGCACTTCATCTTAAGGTGATCAAATCTCGGGATGAACTCTACATCACTTCCAAGATATGGTGTAGTGATTGTCACCAAGATCGCGTTCTGCCTGCTCTCAAGAAGACTCTCCAATAATTCCTTTATATGCCTTTATCATGTATAATTAATGAATGCTTTGGTACATACACATTTGGAT…	PB.4259	3	3854_0|path11	3-1484(+)	NW_019028640.1	Carica papaya cultivar SunUp unplaced genomic scaffold, Papaya1.0, whole genome shotgun sequence	XP_026443536.1	non-functional NADPH-dependent codeinone reductase 2 [Papaver somniferum]
PB.4259.3	1	BKoreana_4kbUnder_HQ_transcript/30653	BKoreana_4kbUnder_HQ_transcript/30653	1376	ATAGAGAAACAGAGCAATGGGTATTGTTCCAGAGGTTACATTGAATTCAGGCTACCAAATGCCTATTGTAGGCTTTGGAACAGCTGAAAACTATCCATTTGTTAAGTCAGAAGCAGCAAAACCGGCAATACTATTTGCAATCAAGAATGGTTACAGACATTTTGACACAGCTGCCACATACCAATCAGAGGAATCACTTGGCGAAGCTATAGCAGAGGCACTTCATCTTAAGGTGATCAAATCTCGGGATGAACTCTACATCACTTCCAAGATATGGTGTAGTGATTGTCACCAAGATCGCGTTCTGCCTGCTCTCAAGAAGACTCTCCAATAATTCCTTTATATGCCTTTATCATGTATAATTAATGAATGCTTTGGTACATACACATTTGGATGGTA…	PB.4259	3	3854_0|path11	7-1465(+)	NW_019028640.1	Carica papaya cultivar SunUp unplaced genomic scaffold, Papaya1.0, whole genome shotgun sequence	XP_026443536.1	non-functional NADPH-dependent codeinone reductase 2 [Papaver somniferum]
PB.4260.1	1	BKoreana_4kbUnder_HQ_transcript/28495	BKoreana_4kbUnder_HQ_transcript/28495	1458	AGAGCCATAGAGAAACAGAGCAATGGGTATTGTTCCAGAGGTTACATTGAATTCAGGCTACCAAATGCCTATTGTAGGCTTTGGAACAGCTGAAAACTATCCATTTGTTAAGTCAGAAGCAGCAAAACCGGCAATACTATTTGCAATCAAGAATGGTTACAGTCATTTTGACACAGCTGCCACATACCAATCAGAGGAATCACTTGGCGAAGCTATAGCAGAGGCACTTCATCTTAAGGTGATCAAATCTCGGGATGAACTCTACATCACTTCCAAGATATGGTGTAGTGATTGTCACCAAGATCGCGTTCTGCCTGCTCTCAAGAAAACTCTCCAATAATTCCTTTATATGCCTTTATCATGTATAATTAATGAATGCTTTGGTACATACACATTTGG…	PB.4260	1	3854_0|path12	1-1439(+)	NW_022196356.1	Pistacia vera cultivar Batoury unplaced genomic scaffold, PisVer_v2 Contig519, whole genome shotgun sequence	XP_026443536.1	non-functional NADPH-dependent codeinone reductase 2 [Papaver somniferum]
PB.4261.1	1	BKoreana_4kbUnder_HQ_transcript/25738	BKoreana_4kbUnder_HQ_transcript/25738	1531	GACAGAGAAACAGAGCAATGGGTATTGTTCCAGAGGTTACATTGGAATTCAGGCTACCAAAATGCCCTATTGTATGCTTTGGAACAGCTGAAAAACTATCCATTTGTTAAGTCGGAAGCAGCAAAACCGGCAATACTATGTGCAATCAAGAATGGTTACAGACATTTTGACACAGCTGCCACATACCAATCAGAGGAATCACTTGGCGAAGCTATAGCAGAGGCTCTTCATCTTAAGGTGATCAAATCTCGGGATGAACTCTACATCACTTCCAAGATATGGTGTAGTGATTGTCTCCAGTAATTCCTTTATATGCCTTTATCATGTATAATTAATGAATGCTTTTGTACATACATATTTGGATGTACCATCCATTCAAAGCTACCATACTGCTACTCA…	PB.4261	1	3854_0|path15	9-1535(+)	NW_019028640.1	Carica papaya cultivar SunUp unplaced genomic scaffold, Papaya1.0, whole genome shotgun sequence	XP_021657416.1	non-functional NADPH-dependent codeinone reductase 2-like isoform X1 [Hevea brasiliensis]
PB.4262.1	1	BKoreana_4kbOver_HQ_transcript/31543	BKoreana_4kbOver_HQ_transcript/31543	1603	GAGCCATAGAGAAACAGAGCAATGGGTATTGTTCCAGAGGTTCCATTGAATTCAGGCTACCAAATGCCTATTGTAGGCTTTGAAACAGCTGAAAACTATCCATTTGTTAAATCAGACGCAGCAAAACCGGCAATACTATGTGCAATCAAGAATGGTTAGAGACATTTTGACACAGCTGCCATGTACCAATCAGAGGAATCACTTGGCGAAGCTATAGCAGAGGCACTAAATCTTAAGGTGATCAATTCTCGGGATGAACTCTTCATCACTTCCAAGATATCGTATAGTGATTGTCACCAAGATCGCGTTCTGCCTGCCCTCAAGAAGACTCTCCAGTAATTCCTTTATATGCCCTTATCATGTATAATTAATGAATGCTTTGGTACATACACTTTTGGA…	PB.4262	1	3854_0|path17	2-1598(+)	NW_022196356.1	Pistacia vera cultivar Batoury unplaced genomic scaffold, PisVer_v2 Contig519, whole genome shotgun sequence	XP_026443536.1	non-functional NADPH-dependent codeinone reductase 2 [Papaver somniferum]
PB.4263.1	1	BKoreana_4kbUnder_HQ_transcript/22994	BKoreana_4kbUnder_HQ_transcript/22994	1657	AAGTAAAGATTTAGAGGTCATAGGGAGAGAGCCATAGAGAAACAGAGCAATGGGCATTGTTCCAGAGGTTCCATTGAATTCAGGCTACCAAATGCCTATTGTAGGCTTTGGAACAGCTGAAAACTATCCATTTGTTAAATCAGACGCAGCAAAACCGGCAATACTATGTGCAATCAAGAATGGTTAGAGACATTTTGACACAGCTGCCATGTACCAATCAGAGGAATCACTTGGCGAAGCTATAGCAGAGGCACTAAATCTTAAGGTGATCAATTCTCGGGATGAACTCTTCATCACTTCCAAGATATCGTATAGTGATTGTCACCAAGATCGCGTTCTGCCTGCCCTCAAGAAGACTCTCCAGAATCTTCAGCTGGATTACCTTGATCTTTACCTCAT…	PB.4263	8	3854_0|path2	1-2142(+)	NW_022196356.1	Pistacia vera cultivar Batoury unplaced genomic scaffold, PisVer_v2 Contig519, whole genome shotgun sequence	XP_030971357.1	non-functional NADPH-dependent codeinone reductase 2-like [Quercus lobata]
PB.4263.2	1	BKoreana_4kbUnder_HQ_transcript/18564	BKoreana_4kbUnder_HQ_transcript/18564	1884	GAGCCATAGAGAAACAGAGCAATGGGTATTGTTCCAGAGGTTCCATTGAATTCAGGCTACCAAATGCCTATTGTAGGCTTTGGAACAGCTGAAAACTATCCATTTGTTAAATCAGACGCAGCAAAACCGGCAATACTATGTGCAATCAAGAATGGTTAGAGACATTTTGACACAGCTGCCATGTACCAATCAGAGGAATCACTTGGCGAAGCTATAGCAGAGGCACTAAATCTTAAGGTGATCAATTCTCGGGATGAACTCTTCATCACTTCCAAGATATCGTATAGTGATTGTCACCAAGATCGCGTTCTGCCTGCCCTCAAGAAGACTCTCCAGTAATTCCTTTATATGCCCTTATCATGTATAATTAATGAATGCTTTGGTACATACACTTTTGGA…	PB.4263	8	3854_0|path2	29-2079(+)	NW_022196356.1	Pistacia vera cultivar Batoury unplaced genomic scaffold, PisVer_v2 Contig519, whole genome shotgun sequence	XP_030971357.1	non-functional NADPH-dependent codeinone reductase 2-like [Quercus lobata]
PB.4263.3	1	BKoreana_4kbUnder_HQ_transcript/29842	BKoreana_4kbUnder_HQ_transcript/29842	1419	AGCCATAGAGAAACAGAGCAATGGGCATTGTTCCAGAGGTTCCATTGAATTCAGGCTACCAAATGCCTATTGTAGGCTTTGGAACAGCTGAAAACTATCCATTTGTTAAATCAGACGCAGCAAAACCGGCAATACTATGTGCAATCAAGAATGGTTAGAGACATTTTGACACAGCTGCCATGTACCAATCAGAGGAATCACTTGGCGAAGCTATAGCAGAGGCACTAAATCTTAAGGTGATCAATTCTCGGGATGAACTCTTCATCACTTCCAAGATATCGTATAGTGATTGTCACCAAGATCGCGTTCTGCCTGCCCTCAAGAAGACTCTCCAGAATCTTCAGCTGGATTACCTTGATCTTTACCTCATTCATTTTCCGAATTCGAAGAGTGCCAAAG…	PB.4263	8	3854_0|path2	30-2016(+)	NW_022196356.1	Pistacia vera cultivar Batoury unplaced genomic scaffold, PisVer_v2 Contig519, whole genome shotgun sequence	XP_030971357.1	non-functional NADPH-dependent codeinone reductase 2-like [Quercus lobata]
PB.4263.4	2	BKoreana_4kbUnder_HQ_transcript/12594,BKoreana_4kbUnder_HQ_transcript/13742	BKoreana_4kbUnder_HQ_transcript/12594	2132	ATAGAGAAACAGAGCAATGGGCATTGTTCCAGAGGTTCCATTGAATTCAGGCTACCAAATGCCTATTGTAGGCTTTGGAACAGCTGAAAACTATCCATTTGTTAAATCAGACGCAGCAAAACCGGCAATACTATGTGCAATCAAGAATGGTTAGAGACATTTTGACACAGCTGCCATGTACCAATCAGAGGAATCACTTGGCGAAGCTATAGCAGAGGCACTAAATCTTAAGGTGATCAATTCTCGGGATGAACTCTTCATCACTTCCAAGATATCGTATAGTGATTGTCACCAAGATCGCGTTCTGCCTGCCCTCAAGAAGACTCTCCAGTAATTCCTTTATATGCCCTTATCATGTATAATTAATGAATGCTTTGGTACATACACTTTTGGATGGTA…	PB.4263	8	3854_0|path2	34-2165(+)	NW_022196356.1	Pistacia vera cultivar Batoury unplaced genomic scaffold, PisVer_v2 Contig519, whole genome shotgun sequence	XP_030971357.1	non-functional NADPH-dependent codeinone reductase 2-like [Quercus lobata]
PB.4263.5	2	BKoreana_4kbUnder_HQ_transcript/15875,BKoreana_4kbUnder_HQ_transcript/16045	BKoreana_4kbUnder_HQ_transcript/15875	1987	ATAGAGAAACAGAGCAATGGGCATTGTTCCAGAGGTTCCATTGAATTCAGGCTACCAAATGCCTATTGTAGGCTTTGGAACAGCTGAAAACTATCCATTTGTTAAATCAGACGCAGCAAAACCGGCAATACTATGTGCAATCAAGAATGGTTAGAGACATTTTGACACAGCTGCCATGTACCAATCAGAGGAATCACTTGGCGAAGCTATAGCAGAGGCACTAAATCTTAAGGTGATCAATTCTCGGGATGAACTCTTCATCACTTCCAAGATATCGTATAGTGATTGTCACCAAGATCGCGTTCTGCCTGCCCTCACAAGACTCTCCAGTAATTCCTTTATATGCCCTTATCATGTATAATTAATGAATGCTTTGGTACATACACTTTTGGATGGTAC…	PB.4263	8	3854_0|path2	34-2016(+)	NW_022196356.1	Pistacia vera cultivar Batoury unplaced genomic scaffold, PisVer_v2 Contig519, whole genome shotgun sequence	XP_030971357.1	non-functional NADPH-dependent codeinone reductase 2-like [Quercus lobata]
PB.4263.6	1	BKoreana_4kbUnder_HQ_transcript/16118	BKoreana_4kbUnder_HQ_transcript/16118	1930	ATAGAGAAACAGAGCAATGGGTATTGTTCCAGAGGTTCCATTGAATTCAGGCTACCAAATGCCTATTGTAGGCTTTGGAACAGCTGAAAACTATCCATTTGTTAAATCAGACGCAGCAAAACCGGCAATACTATGTGCAATCAAGAATGGTTAGAGACATTTTGACACAGCTGCCATGTACCAATCAGAGGAATCACTTGGCGAAGCTATAGCAGAGGCACTAAATCTTAAGGTGATCAATTCTCGGGATGAACTCTTCATCACTTCCAAGATATCGTATAGTGATTGTCACCAAGATCGCGTTCTGCCTGCCCTCAAGAAGACTCTCCAGTAATTCCTTTATATGCCCTTATCATGTATAATTAATGAATGCTTTGGTACATACACTTTTGGATGGTA…	PB.4263	8	3854_0|path2	34-2066(+)	NW_022196356.1	Pistacia vera cultivar Batoury unplaced genomic scaffold, PisVer_v2 Contig519, whole genome shotgun sequence	XP_030971357.1	non-functional NADPH-dependent codeinone reductase 2-like [Quercus lobata]
PB.4263.7	1	BKoreana_4kbUnder_HQ_transcript/21486	BKoreana_4kbUnder_HQ_transcript/21486	1772	ATAGAGAAACAGAGCAATGGGTATTGTTCCAGAGGTTCCATTGAATTCAGGCTACCAAATGCCTATTGTAGGCTTTGGAACAGCTGAAAACTATCCATTTGTTAAATCAGACGCAGCAAAACCGGCAATACTATGTGCAATCAAGAATGGTTAGAGACATTTTGACACAGCTGCCATGTACCAATCAGAGGAATCACTTGGCGAAGCTATAGCAGAGGCACTAAATCTTAAGGTGATCAATTCTCGGGATGAACTCTTCATCACTTCCAAGATATCGTATAGTGATTGTCACCAAGATCGCGTTCTGCCTGCCCTCAAGAAGACTCTCCAGTAATTCCTTTATATGCCCTTATCATGTATAATTAATGAATGCTTTGGTACATACACTTTTGGATGGTA…	PB.4263	8	3854_0|path2	34-1973(+)	NW_022196356.1	Pistacia vera cultivar Batoury unplaced genomic scaffold, PisVer_v2 Contig519, whole genome shotgun sequence	XP_030971357.1	non-functional NADPH-dependent codeinone reductase 2-like [Quercus lobata]
PB.4263.8	1	BKoreana_4kbUnder_HQ_transcript/25693	BKoreana_4kbUnder_HQ_transcript/25693	1598	ATAGAGAAACAGAGCAATGGGCATTGTTCCAGAGGTTCCATTGAATTCAGGCTACCAAATGCCTATTGTAGGCTTTGGAACAGCTGAAAACTATCCATTTGTTAAATCAGACGCAGCAAAACCGGCAATACTATGTGCAATCAAGAATGGTTAGAGACATTTTGACACAGCTGCCATGTACCAATCAGAGGAATCACTTGGCGAAGCTATAGCAGAGGCACTAAATCTTAAGGTGATCAATTCTCGGGATGAACTCTTCATCACTTCCAAGATATCGTATAGTGATTGTCACCAAGATCGCGTTCTGCCTGCCCTCAAGAAGACTCTCCAGAATCTTCAGCTGGATTACCTTGATCTTTACCTCATTCATTTTCCGGTAAGTACAAAGCCAGGAACTCT…	PB.4263	8	3854_0|path2	34-2166(+)	NW_022196356.1	Pistacia vera cultivar Batoury unplaced genomic scaffold, PisVer_v2 Contig519, whole genome shotgun sequence	XP_030971357.1	non-functional NADPH-dependent codeinone reductase 2-like [Quercus lobata]
PB.4264.1	1	BKoreana_4kbUnder_HQ_transcript/25818	BKoreana_4kbUnder_HQ_transcript/25818	1597	GAGCCATAGAGAAACAGAGCAATGGGCATTGTTCCAGAGGTTACATTGAATTCAGGCTACCAAATGCCTATTGTAGGCTTTGGAACAGCTGAAAACTATCCATTTGTTAAATCAGAAGAAGCAAAACAGGCAATACTATGTGCAATCAAGAATGGTTACAGACATTTTGACACAGCTGCCATGTACCAATCAGAGGAATCACTTGGCGAAGCTATAGCAGAGGCACTTCATCTTAAGGTGATCAAATCTCGGGATGAACTCTTCATCACTTCCAAGATATCGCATAGTGATTGTCACCAAGATCGCATTCTGCCTGCCCTCAAGAACACTCTCCAGTAATTCCTTTATATGCCCTTATCATGTATAATTAATGAATGCTTTGGTACATACACATTTGGA…	PB.4264	3	3854_0|path7	29-1627(+)	NW_019028640.1	Carica papaya cultivar SunUp unplaced genomic scaffold, Papaya1.0, whole genome shotgun sequence	XP_026443536.1	non-functional NADPH-dependent codeinone reductase 2 [Papaver somniferum]
PB.4264.2	1	BKoreana_4kbUnder_HQ_transcript/27278	BKoreana_4kbUnder_HQ_transcript/27278	1485	ATAGAGAAACAGGGCAATGGGCATTGTTCCAGAGGTTACATTGAATTCAGGCTACCAAATGCCTATTGTAGGCTTTGGAACAGCTGAAAACTATCCATTTGTTAAATCAGAAGAAGCAAAACAGGCAATACTATGTGCAATCAAGAATGGTTACAGACATTTTGACACAGCTGCCATGTACCAATCAGAGGAATCACTTGGCGAAGCTATAGCAGAGGCACTTCATCTTAAGGTGATCAAATCTCGGGATGAACTCTTCATCACTTCCAAGATATTGCATAGTGATTGTCACCAAGATCGCGTTCTGCCTGCCCTCAAGAAGACTCTCCAGTAATTCCTTTATATGCCCTTATCATGTATAATTAATGAATGCTTTGGTACATACACATTTGGATGGTA…	PB.4264	3	3854_0|path7	34-1611(+)	NW_019028640.1	Carica papaya cultivar SunUp unplaced genomic scaffold, Papaya1.0, whole genome shotgun sequence	XP_026443536.1	non-functional NADPH-dependent codeinone reductase 2 [Papaver somniferum]
PB.4264.3	1	BKoreana_4kbUnder_HQ_transcript/36055	BKoreana_4kbUnder_HQ_transcript/36055	1071	ATAGAGAAACAGAGCAATGGGCATTGTTCCAGAGGTTACATTGAATTCAGGCTACCAAATGCCTATTGTAGGCTTTGGAACAGCTGAAAACTATCCATTTGTTAAATCAGAAGAAGCAAAACAGGCAATACTATGTGCAATCAAGAATGGTTACAGACATTTTGACACAGCTGCCATGTACCAATCAGAGGAATCACTTGGCGAAGCTATAGCAGAGGCACTTCATCTTAAGGTGATCAAATCTCGGGATGAACTCTTCATCACTTCCAAGATATCGCATAGTGATTGTCACCAAGATCGCATTCTGCCTGCCCTCAAGAACACTCTCCAGAATCTTCAGCTGGATTACCTTGATCTTTACCTCATTCATTTTCCGGTAAGTACAAAGCCAGGAACTCT…	PB.4264	3	3854_0|path7	34-1627(+)	NW_019028640.1	Carica papaya cultivar SunUp unplaced genomic scaffold, Papaya1.0, whole genome shotgun sequence	XP_026443536.1	non-functional NADPH-dependent codeinone reductase 2 [Papaver somniferum]
PB.4265.1	1	BKoreana_4kbOver_HQ_transcript/32459	BKoreana_4kbOver_HQ_transcript/32459	1315	ACTTACTCAAGAACAACAAGCAAGCAACTAAAGCAAAGCAACGCTCCAGAATTTCGACTTCTGAGTTCTATAGAAGGGGTTATAGATTACCAGAGGGAGTAATGGAAATTGTTCCTAAAGTGACATTGAATTCCGGCTATCAAATGCCTCTTTTAGGCTTCGGAACAGCCGAAAATTGCCCGTTTACCAAATCTGAAGCAGCCAAACGGGCAATACTGTGTGCAATCAAGAATGGCTACAGACACTTTGACACAGCTTCCATGTACCAATCAGAGGAGTCACTTGGTGAAGCTATAGTCGAAGCGCTTCACCTTGGCCTTATCAAATCTCGGAATGAACTCTTCATCACTTCCAAGCTATGGTGTAGTGATTGTCACCAAGATCGCGTTCTCCCTGCCC…	PB.4265	2	3854_17|path0	1-1315(+)	NW_020649304.1	Papaver somniferum cultivar HN1 unplaced genomic scaffold, ASM357369v1 unplaced-scaffold_65, whole genome shotgun sequence	XP_028054213.1	non-functional NADPH-dependent codeinone reductase 2-like [Camellia sinensis]
PB.4265.2	1	BKoreana_4kbUnder_HQ_transcript/33982	BKoreana_4kbUnder_HQ_transcript/33982	1180	AACGCTCCAGAATTTCGACTTCTGAGTTCTATAGAAGGGGTTATAGATTACCAGAGGGAGTAATGGAAATTGTTCCTAAAGTGACATTGAATTCCGGCTATCAAATGCCTCTTTTAGGCTTCGGAACAGCCGAAAATTGCCCGTTTACCAAATCTGAAGCAGCCAAACGGGCAATACTGTGTGCAATCAAGAATGGCTACAGACACTTTGACACAGCTTCCATGTACCAATCAGAGGAGTCACTTGGTGAAGCTATAGTCGAAGCGCTTCACCTTGGCCTTATCAAATCTCGGAATGAACTCTTCATCACTTCCAAGCTATGGTGTAGTGATTGTCACCAAGATCGCGTTCTCCCTGCCCTTAAGAACACGCTCCAGAATCTTCAACTGGATTACCTTG…	PB.4265	2	3854_17|path0	40-1313(+)	NW_020649304.1	Papaver somniferum cultivar HN1 unplaced genomic scaffold, ASM357369v1 unplaced-scaffold_65, whole genome shotgun sequence	XP_028054213.1	non-functional NADPH-dependent codeinone reductase 2-like [Camellia sinensis]
PB.4266.1	2	BKoreana_4kbUnder_HQ_transcript/34553,BKoreana_4kbUnder_HQ_transcript/36822	BKoreana_4kbUnder_HQ_transcript/34553	1148	GAAATGATAAGAAAGTGAAAGGAATTGTAACAATCTGAACTTTGAATTGGTGGTAGAGATTAGAGGGAGCAATGGTTATTGTTCCTGAGGTATCATTGAATACTGGCTATCAGATGCCTCTTGTAGGCTTTGGAGCGGCAACTTTTCCATTGGCAGAATCAGAAACTGTAAAACAGGCAATACTGTGTGGGATCAAGAATGGTTACAGACACTTTGACACAGCTTCCTCATACTTAACAGAGCAAGAACTTGGTGAAGCTATAGCTGAGGCACTTCACCTTGGCCTTATTAAATCTCGGGATGAACTCTTCATCACCTACAAGCTATGGTGCAGTGACTGCCATCAAGATCGCGTTCTCCCTGCCATAAAGAAGACTCTCCAGAATCTTCAGCTAGATT…	PB.4266	1	3854_18|path0	1-1150(+)	NC_023050.1	Citrus sinensis cultivar Valencia chromosome 5, Csi_valencia_1.0, whole genome shotgun sequence	XP_021612380.1	non-functional NADPH-dependent codeinone reductase 2-like [Manihot esculenta]
PB.4267.1	2	BKoreana_4kbUnder_HQ_transcript/32994,BKoreana_4kbUnder_HQ_transcript/32326	BKoreana_4kbUnder_HQ_transcript/32326	1317	GAGGCTAATATTATATGGTCATAAGCATGCCATGTAGGTAAAATATCTTCTCTCCCTGTTTAACTAACAGTGCGGAGGAAGAAGAAACTAAAACAACTGTAACAATCTAAACTATAGCAAGGATGGCTATTGTACCCGAGGTAACATTGAACTCCGGTCATCAAATGCCTCTTATAGGCTTTGGAACAGCAGCGTTTCCCACTGCAGACTCAAACACCGTAAAACAGGCAATGCTATGTGGAATCAAGAATGGTTACAGACACTTCGATACTGCTGCTGCATACTATACAGAGAATTCACTTGGTGAAGTTATAGCTGAAGCACTTGAACATGGCCTTACTGAATCTCGAGACGAACTCTTCATTACCTCCAAGTTGTGGTGTAGTGATGCTCATCAAG…	PB.4267	1	3854_22|path1	1-1334(+)	NC_041801.1	Malus domestica cultivar Golden Delicious isolate X9273 #13 chromosome 13, ASM211411v1, whole genome shotgun sequence	XP_006483763.1	non-functional NADPH-dependent codeinone reductase 2 [Citrus sinensis]
PB.4268.1	1	BKoreana_4kbUnder_HQ_transcript/31481	BKoreana_4kbUnder_HQ_transcript/31481	1372	ATATCTTATCTTTTGTTTCTCCTTGTTAAACAAACAGATCAGAGGTAGAAGAAACTAAAACAACTGTAACAATCTCAACTATAGCACAGGATGGCTATTATACCCGACGTAACATTGAACTCCGGTCATCAAATGCCTCTTATAGGCTTTGGAACAGCAGCATTTCCACTTGCAGAGTCGAACATCCGTGAAACAGGCAATGCTATGTGGAATCAAGAATGGGTACAGACACTTCGATACTGCTGCTGCTATACCTATACAGAGAAATTCACTTGGTGAATGCTATAGCTGAAGCACTTGAACATTGGCCTTACTGAAATCTCGAGACGAACTCTTCATTACCTCCAAGTTGTGGTGCTAGTGATGCTCATCAAGATCGTGTCATCCCCTGCCCTTCAG…	PB.4268	1	3854_22|path2	1-1372(+)	NC_034009.1	Prunus persica cultivar Lovell chromosome G1, Prunus_persica_NCBIv2, whole genome shotgun sequence	XP_016725868.1	PREDICTED: non-functional NADPH-dependent codeinone reductase 2-like [Gossypium hirsutum]
PB.7967.1	3	BKoreana_4kbUnder_HQ_transcript/34437,BKoreana_4kbUnder_HQ_transcript/32958,BKoreana_4kbUnder_HQ_transcript/35620	BKoreana_4kbUnder_HQ_transcript/32958	1242	AAATATATGGAAAGAAGCATACAAGCTTTTGTTCAAGCAGGTTAGATTAGGTGTCAAGTGAGAAAATAATCATGGAAAGAGTTGCTGAGGTTATGTTGAACTCAGGGGAGAGGATGCCATTGTTAGGGATGGGAACAGCAACTTACCCCATTACTCCAGCAGACGTGGTCGAGTCATCCGTCCTTGCAGCCATTGAAATGGGCTATAGGCACTTTGACACTGCAAGTGTCTACGATACTGAGTTACCCCTTGGTAAAGCCATATCTACGGCCCTAAGTTTAGAGTTTATTTCAAGTAGGGCGGAACTCTTCATTACCACCAAGCTTTGGCCCGGTCATGCACATAAGGATCTTGTTGTTCCAGCTCTTCGCCAATCTTTAAGAGATCTGGAGTTGGATT…	PB.7967	1	6167_0|path0	1-1245(+)	-	-	XP_010936839.1	non-functional NADPH-dependent codeinone reductase 2 [Elaeis guineensis]
SalR, salutaridine reducatse (1.1.1.248)
PB.22211.1	1	BKoreana_4kbUnder_HQ_transcript/36049	BKoreana_4kbUnder_HQ_transcript/36049	1103	AAACCTAAAATATCGAAGCCTTGCAAAGGAGAAACTTCGAGTATCCCTTGGTATTCATCTGATCCAAATACCATTTCTGATTTCTTAGACATGGAGGAGGTGAGCACCATATCAGCAGGAAAAAGGATTGCAGTGGTGACTGGGGGTAATAAAGGGATTGGATTAGAGATTTGTCGCCAATTAGCATCGAAAGGGGTCTTTGTGATACTAACAGCAAGAGATGCAAAGAGGGGTACTGAAGCTGTTGATACTCTTAAAGCCTCTGGATTCTCCAATGTTATTTTCCATCAACTCGATGTTAAAGACCCTACTAGTATTGCTTCCTTGGCTGATTTCATCAAAATCAGTTTTGGAAAACTTGATATCTTGGTGAATAATGCAGCTGTTGGTCTTCTAGCA…	PB.22211	1	BKoreana_4kbUnder_HQ_transcript/36049	1-1103(+)	-	-	XP_021635338.1	(+)-neomenthol dehydrogenase-like [Hevea brasiliensis]
PB.7187.1	1	BKoreana_4kbUnder_HQ_transcript/31869	BKoreana_4kbUnder_HQ_transcript/31869	1299	ACAGTTAGGAAGACCGGTGAAAATAGTGGATTAAACATAGGTAGTCATCTAATTGTAAGTTCAGCAAAACCAAATGAGCTACATGGGTTTAGGATTACAACAAACAAGAGCCATAATCGACTAAGTAAATGCTGGAAGCAAATATAAAGTAGCCGTTTGTGTAAGTCAGATATCTATACCAGTTTGCTTTCTCAGACATGGAAGAATATGGTTTCATTTCAGCAGATAAAAGGTGTGCAGTGGTTACAGGGGCCAATAAGGGGATTGGGCTAGAGATTTGTCGTCAGTTGGCCGCTGAAGGAGTATTTGTCATACTGACTGCAAGAGATGTGAAAAGAGGTTGTGAAGCTGTTGAAAGTATCAAAACATCCGGACTCTCTGATGTGATTTTCCATCAAC…	PB.7187	5	5666_0|path0	1-2740(+)	-	-	XP_017233541.1	PREDICTED: (+)-neomenthol dehydrogenase-like [Daucus carota subsp. sativus]
PB.7187.2	1	BKoreana_4kbUnder_HQ_transcript/29094	BKoreana_4kbUnder_HQ_transcript/29094	1454	ATATACCAGTTTGCTTTCTCAGACATGGAAGAATATGGTTTCATTTCAGCAGATAAAAGGTGTGCAGTGGTTACAGGGGCCAATAAGGGGATTGGGCTAGAGATTTGTCGTCAGTTGGCCGCTGAAGGAGTATTTGTCATACTGACTGCAAGAGATGTGAAAAGAGGTTGTGAAGCTGTTGAAAGTATCAAAACATCCGGACTCTCTGATGTGATTTTCCATCAACTTGATGTTAAAGATTCTACTAGTATTGCTTCATTGGCCGATTTTATCAAAACTCATATTGGAAGACTTGATATCTTGGTGAACAATGCAGGTCTTGGTCTCATAGTAGATGGTGAGGCTTTCAAAGCCTTTATAAGTACAAATGCAGAAGTAAGTGATGAGAACGCGCACTTG…	PB.7187	5	5666_0|path0	326-3068(+)	-	-	XP_017233541.1	PREDICTED: (+)-neomenthol dehydrogenase-like [Daucus carota subsp. sativus]
PB.7187.3	3	BKoreana_4kbUnder_HQ_transcript/36294,BKoreana_4kbUnder_HQ_transcript/35737,BKoreana_4kbUnder_HQ_transcript/34282	BKoreana_4kbUnder_HQ_transcript/34282	1159	ATACCAGTTTTGCTTTTCTCAGACATGGAAGAATATGGTTTCATTTCAGCAGATAAAAAGGTGTGCAGTGGTTACAGGGGCCAATAAGGGGATTGGGCTAGAGATTTGTCGTCAGTTGGCCGCTGAAGGAGTATTTGTCATACTGACTGCAAGAGATGTGAAAAGAGGTTGTGAAGCTGTTGAAAGTATCAAAACATCCGGACTCTCTGATGTGATTTTCCATCAACTTGATGTTAAAGATTCTACTAGTATTGCTTCATTGGCCGATTTTATCAAAACTCATATTGGAAGACTTGATATCTTGGTGAACAATGCAGGTCTTGGTCTCATAGTAGATGGTGAGGCTTTCAAAGCCTTTATAAGTACAAATGCAGAAGTAAGTGATGAGAACGCGCACTT…	PB.7187	5	5666_0|path0	326-2709(+)	-	-	XP_017233541.1	PREDICTED: (+)-neomenthol dehydrogenase-like [Daucus carota subsp. sativus]
PB.7187.4	1	BKoreana_4kbUnder_HQ_transcript/34044	BKoreana_4kbUnder_HQ_transcript/34044	1199	ATACCAGTTTGCTTTCTCAGACATGGAAGAATATGGTTTCATTTCAGCAGATAAAAGGTGTGCAGTGGTTACAGGGGCCAATAAGGGGATTGGGCTAGAGATTTGTCGTCAGTTGGCCGCTGAAGGAGTATTTGTCATACTGACTGCAAGAGATGTGAAAAGAGGTTGTGAAGCTGTTGAAAGTATCAAAACATCCGGACTCTCTGATGTGATTTTCCATCAACTTGATGTTAAAGATTCTACTAGTATTGCTTCATTGGCCGATTTTATCAAAACTCATATTGGAAGACTTGATATCTTGGTGAACAATGCAGGTCTTGGTCTCATAGTAGATGGTGAGGCTTTCAAAGCCTTTATAAGTACAAATGCAGAAGTAAGTGATGAGAACGCGCACTTGTT…	PB.7187	5	5666_0|path0	327-2815(+)	-	-	XP_017233541.1	PREDICTED: (+)-neomenthol dehydrogenase-like [Daucus carota subsp. sativus]
PB.7187.6	1	BKoreana_4kbUnder_HQ_transcript/32954	BKoreana_4kbUnder_HQ_transcript/32954	1271	ATTGTTTTTTAATTTGTTGTCTAAATTATTGAATCTTTTTCTTGGTTTGTTCCTTACATAATTATATATCTTCAGGTGTGCAGTGGTTACAGGGGCCAATAAGGGGATTGGGCTAGAGATTTGTCGTCAGTTGGCCGCTGAAGGAGTATTTGTCATACTGACTGCAAGAGATGTGAAAAGAGGTTGTGAAGCTGTTGAAAGTATCAAAACATCCGGACTCTCTGATGTGATTTTCCATCAACTTGATGTTAAAGATTCTACTAGTATTGCTTCATTGGCCGATTTTATCAAAACTCATATTGGAAGACTTGATATCTTGGTGAACAATGCAGGTCTTGGTCTCATAGTAGATGGTGAGGCTTTCAAAGCCTTTATAAGTACAAATGCAGAAGTAAGTGA…	PB.7187	5	5666_0|path0	407-2867(+)	-	-	XP_017233541.1	PREDICTED: (+)-neomenthol dehydrogenase-like [Daucus carota subsp. sativus]
PB.7188.1	1	BKoreana_4kbUnder_HQ_transcript/3643	BKoreana_4kbUnder_HQ_transcript/3643	2852	ATAGTTAGGAAGACCGGTGAAAATAGTGGATTAAACATAGGTAGTCCACTAATTGTAAGTTCAGCAAAACCAAATGAGCTACATGGGTTTAGGATTACAACAAACAAGAGCCATAATCGACTAAGTAAATGGTTTGGTTTCTAGCTTTTGATCATTCTTCGATTAGTGATTGTGAATGATACCTAAAATGACTAACAATTAGTTCAGTTTTTTTGTTTTTGTTTTTGTTTTTGTTTTTGTTTTTGTTTTTGTTTTTTGTTTTTGTTTTTGTTGTCCTTCTAGCTAGAAGCAAATATAAAGTAGCCGTTTGTGTAAGTCAGATATCTATACCAGTTTGCTTCTCAGACATGGAAGAATATGGTTTCATTTCAGCAGATAAAAGGCAGATACATACATTTC…	PB.7188	3	5666_0|path3	3-2853(+)	-	-	XP_017233541.1	PREDICTED: (+)-neomenthol dehydrogenase-like [Daucus carota subsp. sativus]
PB.7188.2	3	BKoreana_4kbUnder_HQ_transcript/30529,BKoreana_4kbOver_HQ_transcript/32937,BKoreana_4kbUnder_HQ_transcript/34966	BKoreana_4kbUnder_HQ_transcript/30529	1386	GGTTTAGGATTACAACAAACAAGAGCCATAATCGACTAAGTAAATGGTTTGGTTTCTAGCTTTTGATCATTCTTCGATTAGTGATTGTGAATGATACCTAAAATGACTAACAATTAGTTCAGTTTTTTTGTTTTTGTTTTTGTTTTTGTTTTTGTTTTTGTTTTTGTTTTTGTTTTTGTTTTTGTTGTCCTTCTAGCTAGAAGCAAATATAAAGTAGCCGTTTGTGTAAGTCAGATATCTATACCAGTTTGCTTTCTCAGACATGGAAGAATATGGTTTCATTTCAGCAGATAAAAGGTGTGCAGTGGTTACAGGGGCCAATAAGGGGATTGGGCTAGAGATTTGTCGTCAGTTGGCCGCTGAAGGAGTATTTGTCATACTGACTGCAAGAGATGAGAA…	PB.7188	3	5666_0|path3	86-2875(+)	-	-	XP_017233541.1	PREDICTED: (+)-neomenthol dehydrogenase-like [Daucus carota subsp. sativus]
PB.7188.3	1	BKoreana_4kbUnder_HQ_transcript/33073	BKoreana_4kbUnder_HQ_transcript/33073	1255	ATACCAGTTTGCTTTCTCAGACATGGAAGAATATGGTTTCATTTCAGCAGATAAAAGGTGTGCAGTGGTTACAGGGGCCAATAAGGGGATTGGGCTAGAGATTTGTCGTCAGTTGGCCGCTGAAGGAGTATTTGTCATACTGACTGCAAGAGATGAGAAAAGAGGTTGTGAAGCTGTTGAAAGTATCAAAACATCCGGACTCTCTGATGTGATTTTCCATCAACTTGATGTTAAAGATTCTACTAGTATTGCTTCATTGGCCGATTTTATCAAAACTCATATTGGAAGACTTGATATCTTGGTGAACAATGCAGGTCTTGGTCTCATAGTAGATGGTGAGGCTTTCAAAGCCTTTATAAGTACAAATGCAGAAGTAAGTGATGAGAACGCGCACTTGTT…	PB.7188	3	5666_0|path3	327-2984(+)	-	-	XP_017233541.1	PREDICTED: (+)-neomenthol dehydrogenase-like [Daucus carota subsp. sativus]
PB.7189.1	2	BKoreana_4kbUnder_HQ_transcript/36559,BKoreana_4kbUnder_HQ_transcript/36204	BKoreana_4kbUnder_HQ_transcript/36204	1094	AGATGGAAGAAATAATCTCCAATTCAGTAGGAAAAAGGTGTGCAGTGGTGACAGGAGCCAATAAGGGGATTGGACTAGAGATCTGTCGCCAATTGGCATCGAAAGGGATCTTCGTGGTACTAACAGCAAGGAATCGAGAAGAGAGGTTGTGAAGCTGTTGAAAGTCTTAAAGCTTCTGGCTTCTCTCATGTGATTTTCCATCAACTTGATGTTAAAGATGCTGATAGTATTGCTTCCTTGAGTAATTTCATTAAAACCCATATCGGGAAACTTGATATCTTGGTGAACAATGCAGCGGAAGGTGGTGGTATTATAATAGACGCCAAGGCTTTCAAGGATATCAAAGGATTCATGAATGTAAGTGATGAGAATCCGGACATGCTGAAGGGAGTACTGGAA…	PB.7189	1	5666_11|path0	1-1133(+)	-	-	XP_017236278.1	PREDICTED: salutaridine reductase-like [Daucus carota subsp. sativus]
PB.8013.1	2	BKoreana_4kbUnder_HQ_transcript/34673,BKoreana_4kbUnder_HQ_transcript/36311	BKoreana_4kbUnder_HQ_transcript/34673	1189	AAAGTTGGTGAGGGATAGAGAGTTGCAACCACCTGAAATCAGAAATGGCAGAAGCAAACTCCACTAGGCCAACAAAGAGGGTTGCAGTTGTTACAGGGTCTAATAAGGGGATTGGGTATGAGATATGTAGACAGTTGACTTGTCATGGAGGAGTTGTTGTAGTCTTAACAGCCAGAGATACAAAAAGGGGTCTTGAAGCTGTTGAAAAGCTCAAAGAATCTGGGCTTTCTGATGTGTTTTTTCATCAACTGGATGTGATGGACTCAACTAGTATTGCTTCTTTGGCTGCTTTCATCAAAACCCAATTTGGGAAACTTGATATCTTGGTGAATAATGCAGGAATAGGTGGGGCTACATTGGATTCAGATGCTCTCAAGGCCATGAGACTTGAGGGAAAAA…	PB.8013	3	6197_0|path1	1-1282(+)	NC_033810.1	Cajanus cajan chromosome 7, C.cajan_V1.0, whole genome shotgun sequence	XP_021653042.1	(+)-neomenthol dehydrogenase-like [Hevea brasiliensis]
PB.8013.2	1	BKoreana_4kbUnder_HQ_transcript/35237	BKoreana_4kbUnder_HQ_transcript/35237	1152	AAAGTTGGTGAGGGATAGAGAGTTGCAACCACCTGAAATCAGAAATGGCAGAAGCAAACTCCACTAGGCCAACAAAGAGGTTTCTACTTCCATCTTCCCTGTTTTCTTGAGAATTCAATTCATTTCTGATCTATACAAAGATAAGAAAATTGACAACACCCAACTTTTTATTTCAGGGTTGCAGTTGTTACAGGGTCTAATAAGGGGATTGGGTATGAGATATGTAGACAGTTGACTTGTCATGGAGGAGTTGTTGTAGTCTTAACAGCCAGAGATACAAAAAGGGGTCTTGAAGCTGTTGAAAAGCTCAAAGAATCTGGGCTTTCTGATGTGTTTTTTCATCAACTGGATGTGATGGACTCAACTAGTATTGCTTCTTTGGCTGCTTTCATCAAAACC…	PB.8013	3	6197_0|path1	1-1143(+)	NC_033810.1	Cajanus cajan chromosome 7, C.cajan_V1.0, whole genome shotgun sequence	XP_021653042.1	(+)-neomenthol dehydrogenase-like [Hevea brasiliensis]
PB.8013.3	1	BKoreana_4kbUnder_HQ_transcript/36334	BKoreana_4kbUnder_HQ_transcript/36334	1046	GAGGGATAGAGAGTTGCAACCACCTGAAATCAGAAATGGCAGAAGCAAACTCCACTAGGCCAACAAAGAGGGTTGCAGTTGTTACAGGGTCTAATAAGGGGATTGGGTATGAGATATGTAGACAGTTGACTTGTCATGGAGGAGTTGTTGTAGTCTTAACAGCCAGAGATACAAAAAGGGGTCTTGAAGCTGTTGAAAAGCTCAAAGAATCTGGGCTTTCTGATGTGTTTTTTCATCAACTGGATGTGATGGACTCAACTAGTATTGCTTCTTTGGCTGCTTTCATCAAAACCCAATTTGGGAAACTTGATATCTTGGTGAATAATGCAGGAATAGGTGGGGCTACATTGGATTCAGATGCTCTCAAGGCCATGAGACTTGAGGGAAAAAATGCGAAAC…	PB.8013	3	6197_0|path1	10-1143(+)	NC_033810.1	Cajanus cajan chromosome 7, C.cajan_V1.0, whole genome shotgun sequence	XP_021653042.1	(+)-neomenthol dehydrogenase-like [Hevea brasiliensis]
PB.8014.1	3	BKoreana_4kbOver_HQ_transcript/32841,BKoreana_4kbUnder_HQ_transcript/33232,BKoreana_4kbUnder_HQ_transcript/34345	BKoreana_4kbUnder_HQ_transcript/33232	1226	ACCTGAAAGCAGCGCTTGCATTGTTTGTTTGCTTTTTAAATTCTTCTCATCAGAAATGGCAGAAGCAAACTCCACTAGGCCAACAAAGAGGGTTGCAGTTGTTACAGGGTCTAATAAGGGGATTGGGTATGAGATATGTAGACAGTTGACTTGTCATGGAGGAGTTGTTGTAGTCTTAACAGCCAGAGATACAAAAAGGGGTCTTGAAGCTGTTGAAAAGCTCAAAGAATCTGGGCTTTCTGATGTGTTTTTTCATCAACTGGATGTGATGGACTCAACTAGTATTGCTTCTTTGGCTGCTTTCATCAAAACCCAATTTGGGAAACTTGATATCTTGGTGAATAATGCAGGAATAGGTGGGGCTACATTGGATTCAGATGCTCTCAAGGCCATGAGACT…	PB.8014	1	6197_0|path2	1-1341(+)	NC_033810.1	Cajanus cajan chromosome 7, C.cajan_V1.0, whole genome shotgun sequence	XP_021653042.1	(+)-neomenthol dehydrogenase-like [Hevea brasiliensis]
P6H, Protopine 6-hydroxylase CYP82N3 (1.14.14.98)
PB.5440.1	1	BKoreana_4kbUnder_HQ_transcript/22866	BKoreana_4kbUnder_HQ_transcript/22866	1714	ATCAACCCAAAAACATGGAGCTCAACATGTTCCTTCAGGGATCACTTGCTCTCATTGCCATAATTCTTCTTTCCAACATTGTCAGAAAATCTTTGAAATCTCTTTCCAGTAAAGGTGGCAAGAGTGCACCCGTGGTTCATGGTGCGTGGCCAGTCATCGGTCACCTGCACCTACTGATGGGTAAGGAGCTGCCTCATCATGCATTAGCCAAACTGGCTGATAAGTACGGGCCAGCCTTCACACTCAACATTGGTGCGTATCAAGAACTAGTGATCAGTACTTGGGATCTTGCAAAAGAATGTTTCACCACCAAAGACAAGTTCTTCCTAAATCGTCCAAGCAATAAGGCCATGAAGATCCTGACATATGGTGAAGCATCAGTTGGGTTCGCACCATATG…	PB.5440	2	4570_0|path0	1-1714(+)	-	-	XP_026456227.1	Full=Protopine 6-hydroxylase
PB.5440.2	1	BKoreana_4kbUnder_HQ_transcript/18649	BKoreana_4kbUnder_HQ_transcript/18649	1862	AACCCAAAAACATGGAGCTCAACATGTTCCTTCAGGGATCACTTGCTCTCATTGCCATAATTCTTCTTTCCAACATTGTCAGAAAATCTTTGAAATCTCTTTCCAGTAAAGGTGGCAAGAGTGCACCCGTGGTTCATGGTGCGTGGCCAGTCATCGGTCACCTGCACCTACTGATGGGTAAGGAGCTGCCTCATCATGCATTAGCCAAACTGGCTGATAAGTACGGGCCAGCCTTCACACTCAACATTGGTGCGTATCAAGAACTAGTGATCAGTACTTGGGATCTTGCAAAAGAATGTTTCACCACCAAAGACAAGTTCTTCCTAAATCGTCCAAGCAATAAGGCCATGAAGATCCTGACATATGGTGAAGCATCAGTTGGGTTCGCACCATATGGCC…	PB.5440	2	4570_0|path0	4-1863(+)	-	-	XP_026456227.1	Full=Protopine 6-hydroxylase
PB.5441.1	1	BKoreana_4kbUnder_HQ_transcript/20263	BKoreana_4kbUnder_HQ_transcript/20263	1840	ATCAACCCAAAAACATGGAGCTCAACATGTTCCTTCAGGGATCACTTGCTCTCATTGCCATAATTCTTCTTTCCAACATTGTCAGAAAATCTTCGAAATCTCTTTCCAGTAAAGGTGGCAAAAGTGCACCCGTGGTTCATGGTAAGTGGCCAGTCATCGGCCACCTGCACCTACTGATGGGTAAGGAGTTGCCTCATCATGCATTAGCCAAACTGGCTGATAAGTACGGGCCAGCCTTCACACTCAACATTGGTGCGTATCAAGAACTAGTGATCAGTACTTGGGATCTTGCAAAAGAATGTTTCACCACCAAAGACAAGTTCTTCCTAAATCGTCCAAGCAATAAGGCCATGAAGATCCTGACATATGGTGAATCATCAGTTGGGTTCGCACCATATG…	PB.5441	1	4570_0|path1	1-1844(+)	-	-	XP_026456227.1	Full=Protopine 6-hydroxylase
PB.5713.1	3	BKoreana_4kbOver_HQ_transcript/31112,BKoreana_4kbUnder_HQ_transcript/24335,BKoreana_4kbUnder_HQ_transcript/23156	BKoreana_4kbUnder_HQ_transcript/23156	1688	TGCCACTCTCACTGCTCAAGCTCTTGATATGATATAAGTCCCTCCTTATTCTACTACCGTACAATGAAATCTTACTTATTAACAAGTCTTTGCCTCTTCATCCTCTTCTTTGGATCCACAAACCCTATTTCATGGTGTTTCTACATGCTTTTATTTTCATTCACTTCAATCTTCTCTTTGTTCTCTAACTTTTGGTTAGTCCCTGGAGGCTTTGCATGGAGAAACCCAATCCAAGGGTGTCCTAAAATCAATGGTCCAATGGGGTGGCCTATTTTGGGAATTATCCCATCAATGGGTGCACTTGCACATCGAAAACTGGCATCGATGTCGAATTAGGTTTGATGCAATTAGGCTCATGGCATTTAGTTTGGGTAGTACTAGAGTGATCATAAGTAGTCA…	PB.5713	1	4736_1|path0	1-1690(+)	NC_049916.1	Juglans regia cultivar Chandler chromosome 16, Walnut 2.0, whole genome shotgun sequence	XP_010087195.2	Full=Protopine 6-hydroxylase
PB.5770.1	2	BKoreana_4kbUnder_HQ_transcript/19274,BKoreana_4kbOver_HQ_transcript/30673	BKoreana_4kbUnder_HQ_transcript/19274	1804	CACTGAAAAAAAATCTAATTAGCCACTGATCATGGAATCAATTGAGTTTCTAGCAACTCTGCTACTCAGCCTGCTTGCCCTATTTTGTGCTTATGCATGGAAGAGGAAAAACCATACAAAGGATAGCAAAATCAAAGAGCCACCCCAACCAGCCGGAGCATGGCCGATAATCGGCCACCTTCATCTAATATCCCGCGGCGGCCTTCCTCATATAAACATGGGGGCCATGGCGGACAAGTACGGTCCAGTTTTCATGATCCGGCTAGGAGTAAATCGAGCTGTGATTGTGAGTAACACGGAGATCGTAAAAGAGTGCTTCACAACCAACGATAAATTCCTACTAAACCGTCCAGTTGGGTTAGCCTTAAACCTCATGTGCTACAACAACGCCATGTTCGG…	PB.5770	1	4773_0|path0	1-1801(+)	NC_045139.1	Nymphaea colorata isolate Beijing-Zhang1983 chromosome 2, ASM883128v1, whole genome shotgun sequence	XP_018846687.1	xanthotoxin 5-hydroxylase CYP82C4-like [Juglans regia]
PB.6199.1	4	BKoreana_4kbUnder_HQ_transcript/21053,BKoreana_4kbUnder_HQ_transcript/24222,BKoreana_4kbUnder_HQ_transcript/26378,BKoreana_4kbUnder_HQ_transcript/27066	BKoreana_4kbUnder_HQ_transcript/21053	1698	AAGATGATCCAGTTTAACAACAATCCCATGGAGTCAGCACTAGATTTTATATCAACTCCATTGCTTGGCCTCTTTGCGTTACTATGTACTTACTATATAGTATGGATGATGCCAAAAAAAATCAAGGAGGCACCCCAGCCCGCTGGAGGATGGCCAATTATCGGCCACCTTCATATATTAGGCCGCGGGGAAGTCCTCCACAGGGCTTTAGGTGGCCTAGCTGACAAGTACGGACCAATTTTTATGGTTCGACTTGGTCTAAAGCGAGCATTGGTGGTGAGCAACTGGGAGATTGTAAAGGAGTGCTTCACCTTGAATGATAAGAATTTATCAAACCGGCCATCTGGGGTGGCAGTAAAGCTCATGGGATTCAACAATGCTATGTTCGGGTTCGCTCAG…	PB.6199	1	5045_0|path0	1-1698(+)	-	-	XP_018846687.1	xanthotoxin 5-hydroxylase CYP82C4-like [Juglans regia]
CODM, CodeineO-demethylase (1.14.11.32)
PB.1805.1	1	BKoreana_4kbUnder_HQ_transcript/29884	BKoreana_4kbUnder_HQ_transcript/29884	1418	ATCATTTCACAAGAAGAGAAGAATGGGTGAAGTTGATGAAGCTTTTGTTCAAGCCTTAGAGCACAGACCAAACCCCAACTTCAAAGAAGCTGATGGGATCCCCCTTATCGATCTTTCTCCGTTGAATGACGACCCTGAATCCTGGAAAGATCCAGATATACTTGCTTCGTTGGTGAGTCAGGTTGGTGATGCGTGCAGGGAGTGGGGATTCTTTCAGGTGATCAACCATGGGGTGCCAACACATGTCCAGCAGGGAATTGAAAACGCGGCGAGGAACTTCTTTGGTCTTCCTTTGGAAGAGAAGCGGAAGGTTAGAAGAGATGAGGTTAGTCCATTGGGATATTATGATACTGAGCATACCAAGAATGTTAGGGACTGGAAGGAAGTGTTTGACTTCAC…	PB.1805	4	2405_4|path1	1-2357(+)	NC_040036.1	Coffea eugenioides isolate CCC68of chromosome 2, Ceug_1.0, whole genome shotgun sequence	XP_026398557.1	protein DMR6-LIKE OXYGENASE 2-like [Papaver somniferum]
PB.1805.2	1	BKoreana_4kbUnder_HQ_transcript/8445	BKoreana_4kbUnder_HQ_transcript/8445	2359	ATCATTTCACAAGAAGAGAAGAATGGGTGAAGTTGATGAAGCTTTTGTTCAAGCCTTAGAGCACAGACCAAACCCCAACTTCAAAGAAGCTGATGGGATCCCCCTTATCGATCTTTCTCCGTTGAATGACGACCCTGAATCCTGGAAAGATCCAGATATACTTGCTTCGTTGGTGAGTCAGGTTGGTGATGCGTGCAGGGAGTGGGGATTCTTTCAGGTGATCAACCATGGGGTGCCAACACATGTCCAGCAGGGAATTGAAAACGCGGCGAGGAACTTCTTTGGTCTTCCTTTGGAAGAGAAGCGGAAGGTTAGAAGAGATGAGGTTAGTCCATTGGGATATTATGATACTGAGCATACCAAGAATGTTAGGGACTGGAAGGAAGTGTTTGACTTCAC…	PB.1805	4	2405_4|path1	1-2357(+)	NC_040036.1	Coffea eugenioides isolate CCC68of chromosome 2, Ceug_1.0, whole genome shotgun sequence	XP_026398557.1	protein DMR6-LIKE OXYGENASE 2-like [Papaver somniferum]
PB.1805.3	1	BKoreana_4kbUnder_HQ_transcript/9412	BKoreana_4kbUnder_HQ_transcript/9412	2308	ATCATTTCACAAGAAGAGAAGAATGGGTGAAGTTGATGAAGCTTTTGTTCAAGCCTTAGAGCACAGACCAAACCCCAACTTCAAAGAAGCTGATGGGATCCCCCTTATCGATCTTTCTCCGTTGAACGACGACCCTGAATCCTGGAAAGATCCAGAAATACTTGCTTCGTTGGTGAGTCAGGTTGGTGATGCGTGCAGGGAGTGGGGATTCTTTCAGGTGATCAACCATGGGGTGCCAACACATGTCCAGCAGGGAATTGAAAACGCGGCGAGGAACTTCTTTGGTCTTCCTTTGGAAGAGAAGCGGAAGGTTAGAAGAGATGAGGTTAGTCCATTGGGATATTATGATACTGAGCATACCAAGAATGTTAGGGACTGGAAGGAAGTGTTTGACTTCAC…	PB.1805	4	2405_4|path1	1-2359(+)	NC_040036.1	Coffea eugenioides isolate CCC68of chromosome 2, Ceug_1.0, whole genome shotgun sequence	XP_026398557.1	protein DMR6-LIKE OXYGENASE 2-like [Papaver somniferum]
PB.1805.4	3	BKoreana_4kbOver_HQ_transcript/32400,BKoreana_4kbUnder_HQ_transcript/31745,BKoreana_4kbUnder_HQ_transcript/32745	BKoreana_4kbUnder_HQ_transcript/31745	1324	ATTTCACAAGAAGAGAAGAATGGGTGAAGTTGATGAAGCTTTTGTTCAAGCCTTAGAGCACAGACCAAACCCCAACTTCAAAGAAGCTGATGGGATCCCCCTTATCGATCTTTCTCCGTTGAACGACGACCCTGAATCCTGGAAAGATCCAGAAATACTTGCTTCGTTGGTGAGTCAGGTTGGTGATGCGTGCAGGGAGTGGGGATTCTTTCAGGTGATCAACCATGGGGTGCCAACACATGTCCAGCAGGGAATTGAAAACGCGGCGAGGAACTTCTTTGGTCTTCCTTTGGAAGAGAAGCGGAAGGTTAGAAGAGATGAGGTTAGTCCATTGGGATATTATGATACTGAGCATACCAAGAATGTTAGGGACTGGAAGGAAGTGTTTGACTTCACCGT…	PB.1805	4	2405_4|path1	4-2357(+)	NC_040036.1	Coffea eugenioides isolate CCC68of chromosome 2, Ceug_1.0, whole genome shotgun sequence	XP_026398557.1	protein DMR6-LIKE OXYGENASE 2-like [Papaver somniferum]
PB.22110.1	1	BKoreana_4kbUnder_HQ_transcript/34072	BKoreana_4kbUnder_HQ_transcript/34072	1214	AAACAAGATGGAGATGGAGATGGAGAAGGAGAACAACTACTGCCATGAAGCAAGCTATGTTGATGAAGAAGGTCAAATGAGGACCTTAAAGGTCCCTATGGTGCAAGAACTAGCAAGGCGTGGTTTGAACCTTATACCGCAAAAGTTCCAAAGGCTACCAAATGAGGTCCCAATTGCTTCATCACAAGCACCATTGCCAATCATAAGCATGACTAACTTGGCTCTCACCGTGGAACCCATGGTTCGGACCAAAGAGCTAAAGAAACTAGCCGAAGGTATGAAAGAATGGGGTCTGGTCCAGTTGGTAGATCATGGTGTGTGTTTGAGTGACTTGAAAGATGTTGTCAAGGGGTTCTTTGGTTTGTCTTTTGAAGAGAAGAAAGAAAGTGTGGGCACATA…	PB.22110	1	BKoreana_4kbUnder_HQ_transcript/34072	1-1214(+)	NW_017353144.1	Raphanus sativus cultivar WK10039 unplaced genomic scaffold, Rs1.0, whole genome shotgun sequence	XP_023923277.1	protein SRG1-like [Quercus suber]
PB.22126.1	1	BKoreana_4kbUnder_HQ_transcript/34533	BKoreana_4kbUnder_HQ_transcript/34533	1190	GACCCATACAATACAACCCTTTCAATCACATAAAGAATGGAGATGGAGATGGAGATGGAGAACAAGTACTTTCATGAAGCCAAGTTTGTTGACGAAGAAGGTCACTTGAGGACCTTAAAGGTCCCTGTGGTTCAAGAACTAGCAAGGCTGGGTCTGAACCACATACCCCAAATGTTCCAAAGACCTCCAAATGAAGTCCCAATTGCTTCATCTCAATCAACACTACCAATGATAAACATGGCTAACTTGGCTCTCACCGCGCATCCCCTGGTTCGAACCCAAGAGCTAAACAAGCTAGCCGAAGGTACTAAAGAATGGGGACTAGTCCAGTTGGTGGATCATGGTGTGTGTTTGAGTGGTTTGAAATATGTTGTCAAGAGCTTCTTTGGTTTGTCTTTT…	PB.22126	1	BKoreana_4kbUnder_HQ_transcript/34533	1-1190(+)	NW_022196413.1	Pistacia vera cultivar Batoury unplaced genomic scaffold, PisVer_v2 Contig570, whole genome shotgun sequence	XP_023923277.1	protein SRG1-like [Quercus suber]
PB.2892.1	5	BKoreana_4kbOver_HQ_transcript/30933,BKoreana_4kbUnder_HQ_transcript/21904,BKoreana_4kbOver_HQ_transcript/31427,BKoreana_4kbUnder_HQ_transcript/26143,BKoreana_4kbUnder_HQ_transcript/26400	BKoreana_4kbUnder_HQ_transcript/21904	1748	GAATCAAACACATTTCCTTTTCATGGCTGCAACTTGCTCAGTTAACCAATGACTCCTCCCTCTGTCCTAACTCATATCAAAGACCTAGATAGTTGATTCAAGCAACCCCACTTCCATTCCCTACTAACTATGCCTATAATAACTCTACCTCTAGAGACGACGAACCCATGGTGTTGGCAAATGATGAACAAAATCCCGATTCCCTTTTCACCTCTAGTACTCCACCTCAACGATCTCATTTGAAATTAATTTTTGTTCTTAATTTATATACCAATTTCATTCGTCCTCTCTCTATACGTTGGATTAATTTTCTTTCTAATAGATTTGATTGAGTTTTGTTTAGTGATTGGTATTTTGTATAATTATTTATATATTGTTCAAATTAAATAAATTTTTTTT…	PB.2892	2	3077_0|path0	1-1745(+)	-	-	XP_021618231.1	protein DMR6-LIKE OXYGENASE 2-like isoform X1 [Manihot esculenta]
PB.2892.2	2	BKoreana_4kbUnder_HQ_transcript/4876,BKoreana_4kbUnder_HQ_transcript/6281	BKoreana_4kbUnder_HQ_transcript/4876	2717	AAACACATTTCCTTTTCATGGCTGCAACTTGCTCAGTTAACCAATGACTCCTCCCTCTGTCCTAACTCATATCAAAGACCTAGATAGTTGATTCAAGCAACCCCACTTCCATTCCCTACTAACTATGCCTATAATAACTCTACCTCTAGAGACGAACGAACCCATGGTGTTGGCAAATGATGAACAAAATCCCGATTCCCTTTTCACCTCTAGTACTCCACCTCAACGATCTCATTTGAAATTAATTTTTGTTCTTAATTTATATACCAATTTCATTCGTCCTCTCTCTATACGTTGGATTAATTTTCTTTCTAATAGATTTGATTGAGTTTTGTTTAGTGATTGGTATTTTGTATAATTATTTATATATTGTTCAAATTAAAATAAATTTTTTTTGTT…	PB.2892	2	3077_0|path0	1-2717(+)	-	-	XP_021618231.1	protein DMR6-LIKE OXYGENASE 2-like isoform X1 [Manihot esculenta]
PB.6688.1	2	BKoreana_4kbUnder_HQ_transcript/25485,BKoreana_4kbUnder_HQ_transcript/26149	BKoreana_4kbUnder_HQ_transcript/25485	1589	ACCTTATCTTCCTATGTTACAGCATAACAACTACTTAGTATTGGTATTACTATAACTATCACTTGGGTCTTGTCTCTCAACTGTAACCATCTTTGTTCTCCTACACTACACAACCCAAGCACATATCCATCTCTTCCACTAAATTCAGCTCTGCTTCATTCAACATGCCTTCAAGACTCTCAGATGCCTTCAGAGCACATCCTGTGCACCTACATCATAATCACCTAGACTTCCAATCAGTACGTGAAGTACCAGATTCACATGCATGGCCGCATGTACCCGATATTCCATCAGATAAGAACTTGCACGATGTAGAATCAGTCCCTGTGATAGACCTTACAGACCCCAACGCTTCAAAGCTTATAGGCCATGCATGTGAAACATGGGGTGTATTCCAAA…	PB.6688	1	5342_0|path0	1-1589(+)	NC_044371.1	Cannabis sativa chromosome 1, cs10, whole genome shotgun sequence	XP_010249916.1	PREDICTED: gibberellin 3-beta-dioxygenase 1-like [Nelumbo nucifera]
PB.8102.1	2	BKoreana_4kbUnder_HQ_transcript/34623,BKoreana_4kbUnder_HQ_transcript/34382	BKoreana_4kbUnder_HQ_transcript/34382	1199	GAGGGATCTTGAGTTTTTTTAGGTGTTCTTGAGAATTCTGGAGTTCTTGAAAAGTTCTCAAAGAATTATTGCATGGCTGTTAAGAATTTTTGTGAACAAATTCTAGAGTGCTTCACTTCCCCTTCCCTTTTTCCCTGCTTTCCCTGGCCAGCTTTTAGTTGTACTCCATGGCTGCAACATTTGAAGTTACTTGTGATTCATCGCTACCACCCAAAATTTTGTACATCAAGGACCTAGTTGAATCAACTAATCTTACTTCCATTCCTTCCAACTATGCCCATACTTCCACCACCCCAGACCAACCTCTCCTCGTCTCATCATCTACCGAAGAAGAGCAAATACCCATCATTGATTTCTCCCTCCTCACCTCCAATTCTCCTGCTAAACGATCCAAAGTCA…	PB.8102	1	6253_0|path0	1-1223(+)	NC_041008.1	Glycine soja cultivar W05 chromosome 7, ASM419377v2, whole genome shotgun sequence	XP_031260613.1	protein DMR6-LIKE OXYGENASE 2-like [Pistacia vera]
3OMT, 3'-O-methyltransferase (2.1.1.267)
PB.16009.1	2	BKoreana_4kbUnder_HQ_transcript/29537,BKoreana_4kbUnder_HQ_transcript/31150	BKoreana_4kbUnder_HQ_transcript/29537	1417	ATATCTATAAAAAAAACAAATCGAGTGGTTGAATGAGTGAGTGGGAGGTGAGAAGTGAGAAAGGAGTTGAAAAAAAGTTCCCCAATCCAATTCAATCAGCTCATTCATTAGCACAGCAGCTAACAAGCATGGCGGACGAGACATCGGAGATTCGGAACAACGCGAGGCTGGCTATCCTGGAGCTAGCAAACATGATCAGCGTCCCCATGGCACTCAACGCCATCGTGCGCCTCAAAGTCCCAGACGCAATCTGGCAAAACGGATCCAACACTCCCCTTTCTGCCTCGGACATCCTCGCCCTCGGCATCCACCCCAGTGCCGATCCTGAGAACCTCCAACGCCTCCTCCGCCTTCTCACTACCTACGACGTCTTCCAAGAACACATCACCACCACCACTA…	1	PB.16009	1	7214_3250|path0	1-1425(+)	NC_026657.2	Cucumis sativus cultivar 9930 chromosome 3, Cucumber_9930_V3, whole genome shotgun sequence	XP_010267318.1
PB.16011.1	5	BKoreana_4kbOver_HQ_transcript/32406,BKoreana_4kbUnder_HQ_transcript/30371,BKoreana_4kbOver_HQ_transcript/32271,BKoreana_4kbUnder_HQ_transcript/33581,BKoreana_4kbUnder_HQ_transcript/29778	BKoreana_4kbUnder_HQ_transcript/29778	1418	GGATGAGTGAGTGGGAGGTGAGAAGAGAGAAAGGAGAAGAAAATAAGTTCCCCAATCCAATTCAATCAGCTCATTCATTAGCACAGCAGCTAACAAGCATGGCGGACGAGACATCGGAGATTCGAAACAACGCGAGGCTGGCTATCCTGGAGCTAGCAAACATGATCAGCGTCCCCATGGCTGTCAACGCCATCGTGCGCCTCAAAGTCCCAGACGCAATCTGGCAAAACGGATCCAACACTCCCCTTTCTGCCTCGGACATCCTCGCCCTCGGCGGCCACCCCAGTGCCGATCCTGAGAACCTCCAACGCCTCCTCCGCCTTCTCACTACCTACGACGTCTTCCAAGAACACATCACCACCACCACTAGTATAATCCCGGTGCGAAAGTATTCCTTAA…	2	PB.16011	5	7214_3250|path12	1-4424(+)	NC_026657.2	Cucumis sativus cultivar 9930 chromosome 3, Cucumber_9930_V3, whole genome shotgun sequence	XP_010267318.1
PB.16011.3	1	BKoreana_4kbUnder_HQ_transcript/30248	BKoreana_4kbUnder_HQ_transcript/30248	1403	AAATATCTTTAAAATCGAGTGGTTGGATGAGTGAGTGGGAGGTGAGAAGTGAGAAAGGAGTTGAAAAAAAGTTCCCCAATCCAATTCAATCAGCTCATTCATTAGCACAGCAGCTAACAAGCATGGCGGACGAGACATCGGAGATTCGAAACAACGCGAGGCTGGCTATCCTGGAGCTAGCAAACATGATCAGCGTCCCCATGGCTGTCAACGCCATCGTGCGCCTCAAAGTCCCAGACGCAATCTGGCAAAACGGATCCAACACTCCCCTTTCTGCCTCGGACATCCTCGCCCTCGGCGGCCACCCCAGTGCCGATCCTGAGAACCTCCAACGCCTCCTCCGCCTTCTCACTACCTACGACGTCTTCCAAGAACACATCACCACCACCACTAGTATAA…	2	PB.16011	5	7214_3250|path12	1-4354(+)	NC_026657.2	Cucumis sativus cultivar 9930 chromosome 3, Cucumber_9930_V3, whole genome shotgun sequence	XP_010267318.1
PB.16011.4	1	BKoreana_4kbUnder_HQ_transcript/38135	BKoreana_4kbUnder_HQ_transcript/38135	981	GGATGAGTGAGTGGGAGGTGAGAAGTAGAGAAAGGAGTAAGAAAATAAGTTCCCCAATCCAATTCAATCAGCTCATTCATTAGCACAGCAGCTAACAAGCATGGCGGACGAGACATCGGAGATTCGAAACAACGCGAGGCTGGCTATCCTGGAGCTAGCAAACATGATCAGCGTCCCCATGGCTGTCAACGCCATCGTGCGCCTCAAAGTCCCAGACGCAATCTGGCAAAACGGATCCAACACTCCCCTTTCTGCCTCGGACATCCTCGCCCTCGGCGGCCACCCCAGTGCCGATCCTGAGAACCTCCAACGCCTCCTCCGCCTTCTCACTACCTACGACGTCTTCCAAGAACACATCACCACCACCACTAGTATAATCCCGGTGCGAAAGTATTCCTT…	1	PB.16011	5	7214_3250|path12	1-979(+)	NC_026657.2	Cucumis sativus cultivar 9930 chromosome 3, Cucumber_9930_V3, whole genome shotgun sequence	XP_010267318.1
PB.16011.5	1	BKoreana_4kbOver_HQ_transcript/15913	BKoreana_4kbOver_HQ_transcript/15913	4357	GATGAGTGAGTGGGAGGTGAGAAGAGAGAAAGGAGAAGAAAATAAGTTCCCCAATCCAATTCAATCAGCTCATTCATTAGCACAGCAGCTAACAAGCATGGCGGACGAGACATCGGAGATTCGAAACAACGCGAGGCTGGCTATCCTGGAGCTAGCAAACATGATCAGCGTCCCCATGGCTGTCAACGCCATCGTGCGCCTCAAAGTCCCAGACGCAATCTGGCAAAACGGATCCAACACTCCCCTTTCTGCCTCGGACATCCTCGCCCTCGGCGGCCACCCCAGTGCCGATCCTGAGAACCTCCAACGCCTCCTCCGCCTTCTCACTACCTACGACGTCTTCCAAGAACACATCACCACCACCACTAGTATAATCCCGGTGCGAAAGTATTCCTTAAC…	1	PB.16011	5	7214_3250|path12	2-4359(+)	NC_026657.2	Cucumis sativus cultivar 9930 chromosome 3, Cucumber_9930_V3, whole genome shotgun sequence	XP_010267318.1
PB.16011.6	2	BKoreana_4kbUnder_HQ_transcript/31841,BKoreana_4kbOver_HQ_transcript/32774	BKoreana_4kbUnder_HQ_transcript/31841	1293	GGGAGGTGAGAAGTGAGAAAGGAGTTGAAAAATAAGTTCCCCAATCCAATTCAATCAGCTCATTCATTAGCACAGCAGCTAACAAGCATGGCGGACGAGACATCGGAGATTCGAAACAACGCGAGGCTGGCTATCCTGGAGCTAGCAAACATGATCAGCGTCCCCATGGCTGTCAACGCCATCGTGCGCCTCAAAGTCCCAGACGCAATCTGGCAAAACGGATCCAACACTCCCCTTTCTGCCTCGGACATCCTCGCCCTCGGCGGCCACCCCAGTGCCGATCCTGAGAACCTCCAACGCCTCCTCCGCCTTCTCACTACCTACGACGTCTTCCAAGAACACATCACCACCACCACTAGTATAATCCCGGTGCGAAAGTATTCCTTAACAGAAACAGGC…	2	PB.16011	5	7214_3250|path12	13-4351(+)	NC_026657.2	Cucumis sativus cultivar 9930 chromosome 3, Cucumber_9930_V3, whole genome shotgun sequence	XP_010267318.1
PB.16012.1	1	BKoreana_4kbOver_HQ_transcript/21282	BKoreana_4kbOver_HQ_transcript/21282	4040	GGATGAGTGAGTGGGAGGTGAGAAGAGAGAAAGGAGAAGAAAATAAGTTCCCCAATCCAATTCAATCAGCTCATTCATTAGCACAGCAGCTAACAAGCATGGCGGACGAGACATCGGAGATTCGAAACAACGCGAGGCTGGCTATCCTGGAGCTAGCAAACATGATCAGCGTCCCCATGGCTGTCAACGCCATCGTGCGCCTCAAAGTCCCAGACGCAATCTGGCAAAACGGATCCAACACTCCCCTTTCTGCCTCGGACATCCTCGCCCTCGGCGGCCACCCCAGTGCCGATCCTGAGAACCTCCAACGCCTCCTCCGCCTTCTCACTACCTACGACGTCTTCCAAGAACACATCACCACCACCACTAGTATAATCCCGGTGCGAAAGTATTCCTTAA…	1	PB.16012	1	7214_3250|path13	1-4040(+)	NC_026657.2	Cucumis sativus cultivar 9930 chromosome 3, Cucumber_9930_V3, whole genome shotgun sequence	XP_010267318.1
PB.21988.1	1	BKoreana_4kbUnder_HQ_transcript/32104	BKoreana_4kbUnder_HQ_transcript/32104	1312	ACTCTTCATGCCTCATGGTGCTCTACTTTCTCTATCAAGTTTCAATAGATGCATTGCAGGACTTGAGAAAAAACTAAAGACAGTGAAGATGGACTCGAACCAAAACCAAGTTACAACCATTGATGAAGATGAAGCAAATGTTATGTTTGCCCTGCAATTAGGGAGCTCATCGGTCTTGCCAATGGTAATGCGAGCCGCGATTGAACTTGATGTGTTTGAGATCATAGCTAAAGCAGGTGTCGGTGCGCAACTGACTGCAAAAGAAATTGCGGATCACATTACCACAAAAAATGTGGACGCCCCCGTTATGTTTGATCGGATCCTCCGTCTTCTTGCAAGTTCTTCAGTTCTCACTAGTAACGTGGTCGCACGTGAGGATGGCACCGCTGAAAGGCTGTA…	1	PB.21988	1	BKoreana_4kbUnder_HQ_transcript/32104	1-1312(+)	NC_025812.2	Beta vulgaris subsp. vulgaris chromosome 1, RefBeet-1.2.2, whole genome shotgun sequence	XP_010241050.1

## Sheet: Supple table 2
Supplemenatry Table 1. Pacbio summary of RNA-seq data from two RNA libraries of B koreana
Analysis Metric	Under 4kb	Over 4kb
Polymerase reads
Total Polymerase Read length (bp)	31012409358	32534086487
Total Polymerase Reads	508050	570661
Average Polymerase Read Length (bp)	61042	57011
Subreads
Total Subreads	18525814	8597836
Average Subread Length (bp)	1630	3739
Circular consensus sequences (CCS) reads
Total Circular consensus Sequence (CCS) reads	455028	445848
Total CCS read length (bp)	890878723	1977018600
Average CCS Read Length (bp)	1957	4434
Transcript clustering
Number of polished high-quality isoforms	43635	32996
Number of polished low-quality isoforms	261	430

## Sheet: Supple table 3
Table - List of CYPs and O methyl transferases listed in B koreana
Cytochrome name	Number of unigenes
CYP20-1	5
CYP21-1	3
CYP21-4	2
CYP22	1
CYP23	1
CYP40	1
CYP57	1
CYP63	1
CYP65	2
CYP703A2	2
CYP704C1-like	9
CYP707A2	1
CYP709B2	4
CYP714C2-like	2
CYP716B1-like	2
CYP719A21	3
CYP71A1-like	9
CYP71D8-like	1
CYP72A15-like	1
CYP72A219-like	10
CYP734A1-like	2
CYP736A12-like	9
CYP75B137-like	1
CYP76A2-like	1
CYP76T24-like	2
CYP77A2	3
CYP78A5-like	1
CYP80B	7
CYP81E8-like	5
CYP81Q32-like	2
CYP82N3	5
CYP82C4-like	4
CYP84A1	3
CYP85A1-like	4
CYP86A1	2
CYP86A22-like	1
CYP86A8	2
CYP87A3-likeisoformX3	1
CYP89A2-like	3
CYP90A1-likeisoformX1	1
CYP90A1-likeisoformX1	1
CYP93A3-like	1
CYP94A2-like	2
CYP94B3	4
CYP94C1-like	4
CYP95isoformX2	2
CYP97B2	1
CYP98A2	2
CYPRO4-like	2
Total	139
O methyltransferase name	Number of unigenes
3'-hydroxy-N-methyl-(S)-coclaurine 4'-O-methyltransferase 2	2
caffeoyl-CoA O-methyltransferase	3
PREDICTED: (RS)-norcoclaurine 6-O-methyltransferase-like	3
PREDICTED: (S)-scoulerine 9-O-methyltransferase-like	1
PREDICTED: caffeic acid 3-O-methyltransferase	10
PREDICTED: caffeic acid 3-O-methyltransferase 1	2
PREDICTED: protein-L-isoaspartate O-methyltransferase-like	1
PREDICTED: small RNA 2'-O-methyltransferase isoform X1	4
PREDICTED: small RNA 2'-O-methyltransferase isoform X2	1
PREDICTED: trans-resveratrol di-O-methyltransferase	3
PREDICTED: ubiquinone biosynthesis O-methyltransferase, mitochondrial	4
probable O-methyltransferase 3	1
probable tocopherol O-methyltransferase, chloroplastic	2
protein-L-isoaspartate O-methyltransferase 1 isoform X2	1
protein-S-isoprenylcysteine O-methyltransferase A-like isoform X2	2
trans-resveratrol di-O-methyltransferase-like	5
xanthohumol 4-O-methyltransferase	1
Grand Total	46
